# Supplementary material for: Preclinical Safety Assessment of the EBS-LASV Vaccine Candidate against Lassa Fever Virus
Source: Vaccines (Basel). 2024 Jul 30;12(8):858. doi: 10.3390/vaccines12080858 (PMC11358935; doi:10.3390/vaccines12080858)
Supplement: Supplementary file 1 [file vaccines-12-00858-s001.zip]

Archive with 4 entries (4 files):
- Table S1. Individual Rabbit Clinical Observations for Saline Controls and EBS-LASV Vaccinees_v2.xlsx
- Table S2. Individual Rabbit Clinical Chemistry Values for Saline Controls and EBS-LASV Vaccinees_v2.xlsx
- Table S3. Historical Pathology Organ Weight Data for New Zealand White Rabbits_v2.pdf
- Table S4. Summary of Gross Necropsy Observations in Rabbits in Main Study and Recovery Study Groups_v2.pdf
