# Supplementary material for: Preclinical Safety Assessment of the EBS-LASV Vaccine Candidate against Lassa Fever Virus
Source: Vaccines (Basel). 2024 Jul 30;12(8):858. doi: 10.3390/vaccines12080858 (PMC11358935; doi:10.3390/vaccines12080858)
Supplement: Supplementary file 1 [file vaccines-12-00858-s001.zip › Table S1. Individual Rabbit Clinical Observations for Saline Controls and EBS-LASV Vaccinees_v2.xlsx]

## Sheet: Table S1.A
Table S1. (A) Individual Clinical Observations for Male Rabbit Saline Controls
Male Saline Control Animal Code	Observations	Day(s) Relative to Start Date
		-7 DE	1 2-4H	8 DE	15 DE	22 2-4H	23 Unsc	29 DE	36 DE	43 2-4H	46 DE	50 DE	50 PM_S	57 DE	64 DE	71 DE
1001	Fur, Dry, Periorbital, Left	-	-	-	-	-	-	X	X	X	X	-	-	-	-	-
	Fur, Dry, Periorbital, Right	-	-	-	-	-	-	X	X	X	X	-	-	-	-	-
	Fur, Staining, Pinna, Left, Brown	-	-	-	-	X	-	-	-	-	-	-	-	-	-	-
	Fur, Staining, Pinna, Right, Brown	-	-	-	-	X	-	-	-	-	-	-	-	-	-	-
	Fur, Staining, Tail, Brown	-	-	-	-	-	-	-	X	X	X	-	-	-	-	-
	Skin, Discolored, Pinna, Left, Purple	-	X	X	X	-	-	X	X	X	X	-	-	-	-	-
1002	Fur, Staining, Hindpaw, Left, Brown	-	-	-	-	-	-	-	-	-	X	-	-	-	-	-
	Fur, Staining, Hindpaw, Right, Brown	-	-	-	-	-	-	-	-	-	X	-	-	-	-	-
	Fur, Staining, Tail, Brown	-	-	-	-	-	-	-	-	-	X	-	-	-	-	-
	Skin, Discolored, Left, Red	-	-	-	X	-	-	-	-	-	-	-	-	-	-	-
	Skin, Discolored, Pinna, Right, Purple	-	-	-	-	X	-	-	-	-	X	-	-	-	-	-
1003	Skin, Discolored, Pinna, Right, Blue	X	-	-	-	-	-	-	-	-	-	-	-	-	-	-
	Skin, Discolored, Pinna, Right, Red	-	-	-	-	X	-	-	-	-	-	-	-	-	-	-
1004	Skin, Discolored, Pinna, Left, Purple	-	-	X	X	-	-	-	-	-	-	-	-	-	-	-
	Skin, Discolored, Pinna, Right, Red	-	-	-	-	X	-	-	-	-	-	-	-	-	-	-
1005	Fur, Staining, Dorsal Thoracic, Brown	-	-	-	-	X	-	-	-	-	X	-	-	-	-	-
	Fur, Staining, Hindpaw, Left, Brown	-	-	-	-	-	-	-	-	-	X	-	-	-	-	-
	Fur, Staining, Hindpaw, Right, Brown	-	-	-	-	-	-	-	-	-	X	-	-	-	-	-
	Fur, Staining, Pinna, Right, Brown	-	-	-	-	X	-	-	-	-	-	-	-	-	-	-
	Fur, Staining, Tail, Brown	-	-	-	X	X	-	-	-	-	X	-	-	-	-	-
	Skin, Discolored, Pinna, Right, Red	-	-	-	-	X	-	-	-	-	-	-	-	-	-	-
1006	Skin, Discolored, Pinna, Left, Blue	-	-	-	-	-	-	-	-	-	-	-	-	X	-	-
	Skin, Discolored, Pinna, Left, Purple	-	-	-	X	-	-	-	-	-	-	-	-	-	-	-
	Skin, Discolored, Pinna, Right, Red	-	-	-	-	X	-	-	-	-	-	-	-	-	-	-
1007	Fur, Staining, Hindpaw, Left, Yellow	-	-	-	-	-	-	-	-	-	-	-	-	X	X	X
	Fur, Staining, Hindpaw, Right, Yellow	-	-	-	-	-	-	-	-	-	-	-	-	X	X	X
	Fur, Staining, Tail, Brown	-	-	-	-	-	-	-	-	-	-	-	-	X	-	-
	Fur, Staining, Urogenital, Brown	-	-	-	-	-	-	-	-	-	-	-	-	X	-	-
	Skin, Discolored, Pinna, Left, Purple	-	-	-	X	-	-	X	X	X	-	X	-	-	-	-
	Skin, Discolored, Pinna, Left, Red	-	-	-	-	X	X	-	-	-	-	-	-	-	-	-
	Skin, Discolored, Pinna, Right, Purple	-	-	-	-	X	X	X	X	X	-	-	-	-	-	-
	Skin, Scab, Pinna, Left	-	-	-	-	-	X	-	X	-	-	-	-	X	-	-
	Skin, Scab, Pinna, Left, Present	-	-	-	-	-	-	X	-	-	-	-	-	-	-	-
	Skin, Scab, Pinna, Right	-	-	-	-	-	X	-	X	-	-	-	-	X	-	-
	Skin, Scab, Pinna, Right, Present	-	-	-	-	-	-	X	-	-	-	-	-	-	-	-
1008	Fur, Staining, Cranium, Yellow	-	-	-	-	X	-	-	-	-	-	-	-	-	-	-
	Fur, Staining, Hindlimb, Right, Brown	-	-	-	-	-	-	-	X	X	-	-	-	-	-	-
	Fur, Staining, Hindpaw, Left, Brown	-	-	-	-	-	-	-	X	X	-	X	-	X	X	X
	Fur, Staining, Hindpaw, Right, Brown	-	-	-	-	-	-	-	X	X	-	X	-	X	X	X
	Fur, Staining, Tail, Brown	-	-	-	-	-	-	-	X	X	-	X	-	X	X	X
	Skin, Discolored, Pinna, Left, Blue	-	-	-	-	-	-	-	-	-	-	-	-	-	-	X
	Skin, Discolored, Pinna, Right, Blue	X	-	-	-	-	-	-	-	-	-	-	-	-	-	-
	Skin, Discolored, Pinna, Right, Purple	-	-	-	-	-	-	-	-	-	-	X	-	-	-	-
	Skin, Discolored, Pinna, Right, Red	-	-	-	-	X	-	-	-	-	-	-	-	-	-	-
	Skin, Scab, Pinna, Left	-	-	-	-	-	-	-	-	-	-	-	-	X	-	-
	Skin, Scab, Pinna, Right	-	-	-	-	-	-	-	-	-	-	-	-	X	-	-
	Feces, Abnormal Consistency, Soft, Slight	-	-	-	-	-	-	-	-	-	-	-	X	-	-	-
1009	Fur, Staining, Hindpaw, Left, Yellow	-	-	-	-	-	-	-	-	-	-	-	-	X	-	-
	Fur, Staining, Hindpaw, Right, Yellow	-	-	-	-	-	-	-	-	-	-	-	-	X	-	-
	Skin, Discolored, Pinna, Right, Red	X	-	-	-	X	-	-	-	-	-	-	-	-	-	-
1010	Fur, Staining, Cranium, Yellow	-	-	-	-	X	-	-	-	-	-	-	-	-	-	-
	Fur, Staining, Pinna, Left, Red	-	-	-	-	-	-	-	-	X	-	-	-	-	-	-
	Fur, Staining, Pinna, Right, Black	-	-	-	-	-	-	-	-	-	-	X	-	-	-	-
	Skin, Discolored, Pinna, Left, Purple	-	-	X	-	-	-	X	X	X	-	-	-	-	-	-
	Skin, Discolored, Pinna, Right, Purple	-	-	-	-	X	-	-	-	-	-	X	-	X	-	-
	Skin, Discolored, Pinna, Right, Red	X	X	-	-	-	-	-	-	-	-	-	-	-	-	-
	Skin, Scab, Pinna, Right	-	X	-	-	-	-	-	-	-	-	-	-	-	-	-
	Swollen, Pinna, Right, Slight, Firm	-	-	-	-	-	-	-	-	-	-	X	-	X	X	X
X=Present
Abbreviation		Description
-		Not scheduled to be performed
AM_S		Signs of ill health or reaction to treatment check in the morning
DE		Detailed examination
2-4H		Detailed examination 2 to 4 hours post dose
PM_S		Signs of ill health or reaction to treatment check in the afternoon
UDu		Unscheduled examination during dosing
Unsc		Unscheduled examination
Vet		Anything observed by veterinary staff

## Sheet: Table S1.B
Table S1. (B) Individual Clinical Observations for Male Rabbit EBS-LASV Vaccinees
Male EBS-LASV Animal Code	Observations	Day(s) Relative to Start Date
		-7 DE	1 2-4H	8 DE	9 AM_S	15 DE	15 PM_S	16 PM_S	22 2-4H	29 DE	36 DE	43 2-4H	44 Unsc	46 DE	50 DE	50 PM_S	57 DE	64 DE	71 DE
2001	Fur, Erected	-	-	-	-	X	-	X	-	X	X	-	-	-	-	-	-	-	-
	Fur, Staining, Tail, Brown	-	-	-	-	-	-	-	-	-	-	-	-	X	-	-	-	-	-
	Skin, Discolored, Pinna, Left, Purple	-	X	-	-	-	-	-	-	X	-	-	-	-	-	-	-	-	-
	Skin, Discolored, Pinna, Left, Red	-	-	X	-	-	-	-	-	-	-	-	-	-	-	-	-	-	-
	Skin, Discolored, Pinna, Right, Red	X	X	-	-	-	-	-	X	-	-	-	-	-	-	-	-	-	-
	Activity Decreased	-	-	-	-	-	-	X	-	-	-	-	-	-	-	-	-	-	-
2002	Skin, Discolored, Pinna, Left, Purple	-	-	-	-	-	-	-	-	-	X	X	-	X	-	-	-	-	-
	Skin, Discolored, Pinna, Right, Blue	X	-	-	-	-	-	-	-	-	-	-	-	-	-	-	-	-	-
	Skin, Discolored, Pinna, Right, Red	-	-	-	-	-	-	-	X	-	-	-	-	-	-	-	-	-	-
2003	Fur, Erected	-	-	-	-	-	X	-	-	X	X	X	-	-	-	-	-	-	-
	Fur, Staining, Hindpaw, Left, Brown	-	-	-	-	-	-	-	-	-	-	-	-	X	-	-	-	-	-
	Fur, Staining, Hindpaw, Right, Brown	-	-	-	-	-	-	-	-	-	-	-	-	X	-	-	-	-	-
	Fur, Staining, Muzzle, Brown	-	-	-	-	-	-	-	-	-	-	-	-	X	-	-	-	-	-
	Fur, Staining, Tail, Brown	-	-	-	-	-	-	-	-	-	-	-	-	X	-	-	-	-	-
	Skin, Discolored, Pinna, Right, Blue	X	-	-	-	-	-	-	-	-	-	-	-	-	-	-	-	-	-
	Activity Decreased	-	-	-	-	-	X	-	-	-	-	-	-	-	-	-	-	-	-
2004	Skin, Discolored, Pinna, Left, Purple	-	X	X	-	-	-	-	-	-	-	-	-	-	-	-	-	-	-
	Skin, Discolored, Pinna, Right, Blue	X	-	-	-	-	-	-	-	-	-	-	-	-	-	-	-	-	-
	Skin, Discolored, Pinna, Right, Red	-	-	-	-	-	-	-	X	-	-	-	-	-	-	-	-	-	-
	Feces, Abnormal Consistency, Soft, Slight	-	-	-	X	-	-	-	-	-	-	-	-	-	-	-	-	-	-
2005	Fur, Staining, Hindpaw, Left, Brown	-	-	-	-	-	-	-	-	-	-	-	-	X	-	-	-	-	-
	Fur, Staining, Hindpaw, Right, Brown	-	-	-	-	-	-	-	-	-	-	-	-	X	-	-	-	-	-
	Fur, Staining, Pinna, Left, Red	-	-	-	-	-	-	-	-	X	-	-	-	-	-	-	-	-	-
	Fur, Staining, Tail, Brown	-	-	-	-	X	-	-	-	-	X	X	-	X	-	-	-	-	-
	Skin, Discolored, Pinna, Left, Purple	-	-	X	-	-	-	-	-	-	X	X	-	X	-	-	-	-	-
	Skin, Discolored, Pinna, Left, Red	-	-	-	-	-	-	-	-	X	-	-	-	-	-	-	-	-	-
	Skin, Discolored, Pinna, Right, Red	X	-	-	-	-	-	-	X	-	-	-	-	-	-	-	-	-	-
	Skin, Scab, Pinna, Left	-	-	X	-	-	-	-	-	-	-	-	-	-	-	-	-	-	-
2006	Skin, Discolored, Pinna, Left, Purple	-	-	-	-	-	-	-	-	X	-	-	-	-	-	-	X	-	-
	Skin, Discolored, Pinna, Right, Red	X	-	-	-	-	-	-	-	-	-	-	-	-	-	-	-	-	-
	Skin, Scab, Pinna, Left	-	-	-	-	-	-	-	-	-	-	-	-	-	-	-	X	-	-
	Skin, Scab, Pinna, Right	-	-	-	-	-	-	-	-	-	-	-	-	-	-	-	X	-	-
	Feces, Abnormal Consistency, Soft, Slight	-	-	-	-	-	-	-	-	-	-	-	-	-	-	X	-	-	-
2007	Fur, Staining, Hindpaw, Left, Yellow	-	-	-	-	-	-	-	-	-	-	-	-	-	-	-	X	-	-
	Fur, Staining, Hindpaw, Right, Yellow, & Brown	-	-	-	-	-	-	-	-	-	-	-	-	-	-	-	X	-	-
	Skin, Discolored, Pinna, Left, Purple	-	-	-	-	-	-	-	-	-	X	X	-	-	-	-	-	-	-
	Skin, Discolored, Pinna, Right, Red	-	-	-	-	-	-	-	X	-	-	-	-	-	-	-	-	-	-
2008	Fur, Staining, Pinna, Left, Red	-	-	-	-	-	-	-	-	-	-	X	-	-	-	-	-	-	-
	Fur, Staining, Urogenital, Brown	-	-	-	-	-	-	-	-	-	-	-	-	-	-	-	X	-	-
	Skin, Discolored, Pinna, Left, Blue	-	-	-	-	-	-	-	-	-	-	-	-	-	-	-	-	-	X
	Skin, Discolored, Pinna, Left, Purple	-	-	-	-	-	-	-	-	X	-	-	-	-	-	-	-	-	-
	Skin, Discolored, Pinna, Right, Red	X	-	-	-	-	-	-	X	-	-	-	-	-	-	-	-	-	-
	Skin, Scab, Pinna, Right	-	X	-	-	-	-	-	-	-	-	-	-	-	-	-	-	-	-
2009	Fur, Staining, Hindpaw, Left, Yellow	-	-	-	-	-	-	-	-	-	-	-	-	-	-	-	X	-	-
	Fur, Staining, Hindpaw, Right, Yellow	-	-	-	-	-	-	-	-	-	-	-	-	-	-	-	X	-	-
	Fur, Staining, Pinna, Left, Red	-	-	-	-	-	-	-	-	X	-	-	-	-	-	-	-	-	-
	Fur, Staining, Tail, Brown	-	-	-	-	X	-	-	X	X	X	-	-	-	X	-	X	X	X
	Fur, Staining, Urogenital, Brown	-	-	-	-	-	-	-	-	-	-	-	-	-	X	-	X	X	X
	Skin, Dry, Lumbar	-	-	X	-	-	-	-	-	-	-	-	-	-	-	-	-	-	-
	Skin, Discolored, Pinna, Left, Purple	-	-	-	-	-	-	-	-	-	X	-	-	-	-	-	X	-	-
	Skin, Discolored, Pinna, Left, Red	-	-	-	-	-	-	-	-	X	-	-	-	-	-	-	-	-	-
2010	Skin, Discolored, Pinna, Left, Blue	-	X	-	-	-	-	-	-	-	-	-	-	-	-	-	-	-	-
	Skin, Discolored, Pinna, Left, Purple	-	-	-	-	X	-	-	-	X	X	-	-	-	-	-	X	-	-
	Skin, Discolored, Pinna, Right, Purple	-	-	-	-	-	-	-	X	X	X	-	-	-	-	-	-	-	-
	Skin, Scab, Pinna, Right	-	X	-	-	-	-	-	-	-	-	-	-	-	-	-	-	-	-
	Skin, Scab, Treatment Site No-01	-	-	-	-	-	-	-	-	-	-	-	X	-	-	-	-	-	-
X=Present
Abbreviation		Description
-		Not scheduled to be performed
AM_S		Signs of ill health or reaction to treatment check in the morning
DE		Detailed examination
2-4H		Detailed examination 2 to 4 hours post dose
PM_S		Signs of ill health or reaction to treatment check in the afternoon
UDu		Unscheduled examination during dosing
Unsc		Unscheduled examination
Vet		Anything observed by veterinary staff

## Sheet: Table S1.C
Table S1. (C) Individual Clinical Observations for Female Rabbit Saline Controls
Female Saline Control Animal Code	Observations	Day(s) Relative to Start Date
		-14 Vet	-7 DE	1 2-4H	6 PM_S	8 DE	15 DE	18 AM_S	22 2-4H	29 DE	36 DE	43 2-4H	46 DE	50 DE	57 DE	64 DE	71 DE
1501	Fur, Staining, Forepaw, Left, Brown	-	-	-	-	-	-	-	-	-	X	X	X	-	-	-	-
	Fur, Staining, Forepaw, Left, Yellow	-	X	X	X	X	X	-	X	-	-	-	-	-	-	-	-
	Fur, Staining, Forepaw, Right, Brown	-	-	-	-	-	-	-	-	-	X	X	X	-	-	-	-
	Fur, Staining, Forepaw, Right, Yellow	-	X	X	X	X	X	-	X	-	-	-	-	-	-	-	-
	Fur, Staining, Hindpaw, Left, Brown	-	-	-	-	-	-	-	-	-	X	X	X	-	-	-	-
	Fur, Staining, Hindpaw, Left, Yellow	-	X	X	X	X	X	-	X	-	-	-	-	-	-	-	-
	Fur, Staining, Hindpaw, Right, Brown	-	-	-	-	-	-	-	-	-	X	X	X	-	-	-	-
	Fur, Staining, Hindpaw, Right, Yellow	-	X	X	X	X	X	-	X	-	-	-	-	-	-	-	-
	Fur, Staining, Tail, Brown	-	-	-	-	-	-	-	-	-	-	-	X	-	-	-	-
	Fur, Staining, Urogenital, Brown	-	-	-	-	X	X	-	X	-	-	-	-	-	-	-	-
	Fur, Thin Cover, Periorbital, Left	-	-	-	-	-	X	-	X	X	X	-	-	-	-	-	-
	Skin, Discolored, Lumbar, Red	-	-	X	X	X	-	-	-	-	-	-	-	-	-	-	-
	Skin, Discolored, Pinna, Left, Purple	-	-	-	-	-	-	-	-	-	-	-	X	-	-	-	-
	Skin, Discolored, Pinna, Right, Blue	-	-	-	-	X	X	-	X	-	-	-	-	-	-	-	-
	Skin, Scab, Lumbar	-	-	X	X	X	X	-	-	-	-	-	-	-	-	-	-
	Skin, Scab, Periorbital, Left	-	-	-	X	X	-	-	-	-	-	-	-	-	-	-	-
	Eye Closed, Left, Partly	-	-	-	X	X	-	-	-	-	-	-	-	-	-	-	-
	Feces, Abnormal Consistency, Liquid, Slight Group Housed	-	-	-	-	-	-	-	-	-	-	-	X	-	-	-	-
1502	Fur, Staining, Cranium, Brown	-	-	-	-	-	-	-	-	-	-	-	X	-	-	-	-
	Fur, Staining, Cranium, Yellow	-	-	-	-	X	-	-	-	-	-	-	-	-	-	-	-
	Fur, Staining, Forepaw, Left, Brown	-	-	-	-	-	-	-	-	-	X	X	X	-	-	-	-
	Fur, Staining, Forepaw, Left, Yellow	-	X	X	-	X	X	-	-	-	-	-	-	-	-	-	-
	Fur, Staining, Forepaw, Right, Brown	-	-	-	-	-	-	-	-	-	X	X	X	-	-	-	-
	Fur, Staining, Forepaw, Right, Yellow	-	X	X	-	X	X	-	-	-	-	-	-	-	-	-	-
	Fur, Staining, Hindpaw, Left, Brown	-	-	-	-	-	-	-	-	-	X	X	X	-	-	-	-
	Fur, Staining, Hindpaw, Left, Yellow	-	X	X	-	X	X	-	-	-	-	-	-	-	-	-	-
	Fur, Staining, Hindpaw, Right, Brown	-	-	-	-	-	-	-	-	-	X	X	X	-	-	-	-
	Fur, Staining, Hindpaw, Right, Yellow	-	X	X	-	X	X	-	-	-	-	-	-	-	-	-	-
	Fur, Staining, Pinna, Left, Yellow	-	-	-	-	X	-	-	-	-	-	-	-	-	-	-	-
	Fur, Staining, Pinna, Right, Yellow	-	-	-	-	X	-	-	-	-	-	-	-	-	-	-	-
	Fur, Staining, Tail, Brown	-	-	-	-	-	-	-	-	-	-	-	X	-	-	-	-
	Fur, Staining, Urogenital, Brown	-	-	-	-	X	-	-	-	-	-	-	-	-	-	-	-
	Skin, Discolored, Lumbar, Red	-	-	X	-	X	-	-	-	-	-	-	-	-	-	-	-
	Skin, Discolored, Pinna, Left, Blue	-	-	-	-	-	-	-	-	-	-	X	X	-	-	-	-
	Skin, Scab, Lumbar	-	-	X	-	X	-	-	-	-	-	-	-	-	-	-	-
	Skin, Scab, Periorbital, Right	-	-	-	-	-	-	-	-	-	-	X	-	-	-	-	-
	Feces, Abnormal Consistency, Liquid, Slight Group Housed	-	-	-	-	-	-	-	-	-	-	-	X	-	-	-	-
1503	Fur, Staining, Tail, Brown	-	-	-	-	-	-	-	-	-	-	-	X	-	-	-	-
	Fur, Thin Cover, Periorbital, Right	-	-	-	-	-	X	-	-	-	-	-	-	-	-	-	-
	Skin, Discolored, Pinna, Left, Purple	-	-	-	-	-	-	-	-	-	X	-	-	-	-	-	-
	Skin, Discolored, Pinna, Right, Blue	-	-	-	-	X	-	-	-	-	-	X	X	-	-	-	-
1504	Fur, Staining, Cranium, Brown	-	-	-	-	-	-	-	-	-	-	-	X	-	-	-	-
	Fur, Staining, Muzzle, Yellow	-	-	X	-	-	-	-	-	-	-	-	-	-	-	-	-
	Fur, Thin Cover, Hindpaw, Left	X	-	-	-	-	-	-	-	-	-	-	-	-	-	-	-
	Fur, Thin Cover, Hindpaw, Right	X	-	-	-	-	-	-	-	-	-	-	-	-	-	-	-
	Skin, Discolored, Lumbar, Red	-	-	X	-	X	-	-	-	-	-	X	-	-	-	-	-
	Skin, Discolored, Pinna, Left, Purple	-	-	-	-	-	-	-	-	-	X	-	-	-	-	-	-
	Skin, Discolored, Pinna, Right, Red	-	-	-	-	-	-	-	-	-	-	X	-	-	-	-	-
1505	Fur, Staining, Forepaw, Left, Yellow	-	X	X	-	X	-	-	-	-	-	-	-	-	-	-	-
	Fur, Staining, Forepaw, Right, Yellow	-	X	X	-	X	-	-	-	-	-	-	-	-	-	-	-
	Fur, Staining, Hindpaw, Left, Yellow	-	X	X	-	X	-	-	-	-	-	-	-	-	-	-	-
	Fur, Staining, Hindpaw, Right, Yellow	-	X	X	-	X	-	-	-	-	-	-	-	-	-	-	-
	Skin, Discolored, Lumbar, Red	-	-	X	-	-	-	-	-	-	-	-	-	-	-	-	-
	Skin, Discolored, Pinna, Left, Purple	-	-	-	-	-	-	-	-	-	X	-	-	-	-	-	-
	Skin, Discolored, Pinna, Left, Red	-	-	-	-	-	-	X	X	-	-	-	-	-	-	-	-
	Skin, Scab, Pinna, Left	-	-	X	-	-	-	-	-	-	-	-	-	-	-	-	-
	Skin, Scab, Pinna, Right	-	-	-	-	-	-	-	-	X	-	-	-	-	-	-	-
	Skin, Scab, Pinna, Right, Present	-	-	-	-	-	-	-	X	-	-	-	-	-	-	-	-
	Swollen, Pinna, Left, Slight, Firm	-	-	-	-	-	-	X	X	X	X	X	X	-	-	-	-
1506	Fur, Staining, Forepaw, Left, Yellow	-	X	X	-	X	-	-	-	-	-	-	-	-	-	-	-
	Fur, Staining, Forepaw, Right, Yellow	-	X	X	-	X	-	-	-	-	-	-	-	-	-	-	-
	Fur, Staining, Hindpaw, Left, Yellow	-	X	X	-	X	-	-	-	-	-	-	-	-	-	-	-
	Fur, Staining, Hindpaw, Right, Yellow	-	X	X	-	X	-	-	-	-	-	-	-	-	-	-	-
	Fur, Staining, Pinna, Left, Black	-	-	-	-	-	-	-	-	-	-	X	-	-	-	-	-
	Skin, Discolored, Pinna, Left, Purple	-	-	-	-	-	-	-	-	-	X	-	-	X	-	-	-
	Skin, Discolored, Pinna, Right, Blue	-	-	-	-	-	-	-	-	-	-	X	-	-	-	-	-
	Skin, Discolored, Pinna, Right, Purple	-	-	-	-	-	-	-	-	-	-	-	-	X	X	-	-
1507	Fur, Staining, Forepaw, Left, Yellow	-	X	X	-	X	-	-	-	-	-	-	-	-	-	-	-
	Fur, Staining, Forepaw, Right, Yellow	-	X	X	-	X	-	-	-	-	-	-	-	-	-	-	-
	Fur, Staining, Hindlimb, Left, Yellow	-	-	-	-	-	-	-	X	-	-	-	-	-	-	-	-
	Fur, Staining, Hindlimb, Right, Yellow	-	-	-	-	-	-	-	X	-	-	-	-	-	-	-	-
	Fur, Staining, Hindpaw, Left, Yellow	-	X	X	-	X	-	-	-	-	-	-	-	-	-	-	-
	Fur, Staining, Hindpaw, Right, Yellow	-	X	X	-	X	-	-	-	-	-	-	-	-	-	-	-
	Fur, Staining, Tail, Brown	-	-	-	-	-	-	-	-	-	X	X	-	-	-	-	-
	Fur, Staining, Urogenital, Brown	-	-	-	-	-	-	-	-	-	X	X	-	-	-	-	-
	Fur, Thin Cover, Pinna, Left	-	-	-	-	-	-	-	X	-	-	-	-	-	-	-	-
	Skin, Discolored, Lumbar, Red	-	-	X	-	-	-	-	-	-	-	-	-	-	-	-	-
	Skin, Discolored, Pinna, Left, Purple	-	-	-	-	-	X	-	X	-	-	-	-	-	-	-	-
	Skin, Scab, Lumbar	-	-	X	-	X	-	-	-	-	-	-	-	-	-	-	-
1508	Fur, Staining, Forepaw, Left, Yellow	-	X	X	-	X	-	-	-	-	-	-	-	-	-	-	-
	Fur, Staining, Forepaw, Right, Yellow	-	X	X	-	X	-	-	-	-	-	-	-	-	-	-	-
	Fur, Staining, Hindpaw, Left, Yellow	-	X	X	-	X	-	-	-	-	-	-	-	-	-	-	-
	Fur, Staining, Hindpaw, Right, Yellow	-	X	X	-	X	-	-	-	-	-	-	-	-	-	-	-
	Fur, Staining, Urogenital, Brown	-	-	-	-	X	X	-	X	X	X	X	-	X	X	-	-
	Skin, Discolored, Pinna, Left, Purple	-	-	-	-	-	X	-	X	-	X	-	-	-	-	-	-
	Skin, Discolored, Pinna, Left, Red	-	-	-	-	-	-	-	-	-	-	-	-	-	-	-	X
	Skin, Discolored, Pinna, Right, Red	-	-	-	-	-	-	-	-	-	-	-	-	-	-	-	X
	Skin, Scab, Pinna, Left	-	-	X	-	X	-	-	-	-	-	-	-	-	-	-	-
	Swollen, Pinna, Left, Slight, Firm	-	-	-	-	-	-	-	-	-	X	X	-	X	X	X	X
1509	Fur, Staining, Forepaw, Left, Yellow	-	X	X	-	X	-	-	-	-	-	-	-	-	-	-	-
	Fur, Staining, Forepaw, Right, Yellow	-	X	X	-	X	-	-	-	-	-	-	-	-	-	-	-
	Fur, Staining, Hindpaw, Left, Yellow	-	X	X	-	X	-	-	-	-	-	-	-	-	-	-	-
	Fur, Staining, Hindpaw, Right, Yellow	-	X	X	-	X	-	-	-	-	-	-	-	-	-	-	-
	Fur, Staining, Pinna, Right, Red	-	-	-	-	-	-	-	-	-	-	-	-	X	-	-	-
	Skin, Dry, Pinna, Left	-	-	-	-	-	-	-	-	-	-	-	-	-	X	X	-
	Skin, Discolored, Lumbar, Red	-	-	X	-	X	-	-	-	-	-	-	-	-	-	-	X
	Skin, Discolored, Pinna, Left, Purple	-	-	-	-	-	-	-	-	-	X	-	-	-	-	-	-
	Skin, Scab, Lumbar	-	-	X	-	X	-	-	-	-	-	-	-	-	-	-	-
1510	Fur, Staining, Forepaw, Left, Yellow	-	X	X	-	X	-	-	-	-	-	-	-	-	-	-	-
	Fur, Staining, Forepaw, Right, Yellow	-	X	X	-	X	-	-	-	-	-	-	-	-	-	-	-
	Fur, Staining, Hindlimb, Left, Brown	-	-	-	-	-	-	-	X	X	X	X	-	X	X	X	-
	Fur, Staining, Hindlimb, Left, Yellow	-	X	X	-	X	-	-	-	-	-	-	-	-	-	-	-
	Fur, Staining, Hindlimb, Right, Brown	-	-	-	-	-	-	-	X	X	X	X	-	X	X	X	-
	Fur, Staining, Hindlimb, Right, Yellow	-	X	X	-	X	-	-	-	-	-	-	-	-	-	-	-
	Fur, Staining, Hindpaw, Left, Yellow	-	X	X	-	X	-	-	-	-	-	-	-	-	-	-	-
	Fur, Staining, Hindpaw, Right, Yellow	-	X	X	-	X	-	-	-	-	-	-	-	-	-	-	-
	Fur, Staining, Urogenital, Brown	-	-	-	-	-	-	-	X	X	-	-	-	-	-	-	-
	Fur, Thin Cover, Muzzle	-	-	-	-	-	-	-	-	-	-	X	-	X	X	X	X
	Skin, Discolored, Lumbar, Red	-	-	X	-	-	-	-	-	-	-	-	-	-	-	-	-
	Skin, Discolored, Pinna, Left, Purple	-	-	-	-	-	X	-	X	-	-	-	-	-	-	-	-
	Skin, Discolored, Pinna, Right, Red	-	-	-	-	-	-	-	-	-	-	-	-	-	-	-	X
	Skin, Scab, Lumbar	-	-	X	-	X	-	-	-	-	-	-	-	-	-	-	-
X=Present
Abbreviation		Description
-		Not scheduled to be performed
AM_S		Signs of ill health or reaction to treatment check in the morning
DE		Detailed examination
2-4H		Detailed examination 2 to 4 hours post dose
PM_S		Signs of ill health or reaction to treatment check in the afternoon
UDu		Unscheduled examination during dosing
Unsc		Unscheduled examination
Vet		Anything observed by veterinary staff

## Sheet: Table S1.D
Table S1. (D) Individual Clinical Observations for Female Rabbit EBS-LASV Vaccinees
Female EBS-LASV Animal Code	Observations	Day(s) Relative to Start Date
		-10 Unsc	-7 DE	-3 Unsc	1 2-4H	8 DE	15 DE	18 AM_S	22 UDu	22 2-4H	23 Unsc	29 DE	36 DE	43 AM_S	43 PR	43 2-4H	46 DE	50 DE	57 DE	64 DE	71 DE
2501	Fur, Dry, Urogenital	-	-	-	-	-	-	-	-	-	-	-	X	-	-	-	-	-	-	-	-
	Fur, Staining, Cranium, Brown	-	-	-	-	-	-	-	-	-	-	-	-	-	-	-	X	-	-	-	-
	Fur, Staining, Forepaw, Left, Yellow	-	X	-	X	X	-	-	-	-	-	-	-	-	-	-	-	-	-	-	-
	Fur, Staining, Forepaw, Right, Yellow	-	X	-	X	X	-	-	-	-	-	-	-	-	-	-	-	-	-	-	-
	Fur, Staining, Hindlimb, Left, Brown	-	-	-	-	-	-	-	-	-	-	-	X	-	-	X	X	-	-	-	-
	Fur, Staining, Hindlimb, Left, Yellow	-	X	-	X	X	-	-	-	X	-	X	-	-	-	-	-	-	-	-	-
	Fur, Staining, Hindlimb, Right, Brown	-	-	-	-	-	-	-	-	-	-	-	X	-	-	X	X	-	-	-	-
	Fur, Staining, Hindlimb, Right, Yellow	-	X	-	X	X	-	-	-	X	-	X	-	-	-	-	-	-	-	-	-
	Fur, Staining, Hindpaw, Left, Yellow	-	X	-	X	X	-	-	-	-	-	-	-	-	-	-	-	-	-	-	-
	Fur, Staining, Hindpaw, Right, Yellow	-	X	-	X	X	-	-	-	-	-	-	-	-	-	-	-	-	-	-	-
	Fur, Staining, Tail, Brown	-	-	-	-	-	-	-	-	-	-	-	X	-	-	X	X	-	-	-	-
	Fur, Staining, Tail, Yellow	-	-	-	X	X	X	-	-	X	-	X	-	-	-	-	-	-	-	-	-
	Skin, Discolored, Pinna, Left, Purple	-	-	-	-	-	X	-	-	X	-	-	X	-	-	-	-	-	-	-	-
2502	Fur, Staining, Forepaw, Left, Yellow	-	X	-	X	X	-	-	-	-	-	-	-	-	-	-	-	-	-	-	-
	Fur, Staining, Forepaw, Right, Yellow	-	X	-	X	X	-	-	-	-	-	-	-	-	-	-	-	-	-	-	-
	Fur, Staining, Hindpaw, Left, Yellow	-	X	-	X	X	-	-	-	-	-	-	-	-	-	-	-	-	-	-	-
	Fur, Staining, Hindpaw, Right, Yellow	-	X	-	X	X	-	-	-	-	-	-	-	-	-	-	-	-	-	-	-
	Fur, Staining, Tail, Yellow	-	-	-	-	X	-	-	-	-	-	-	-	-	-	-	-	-	-	-	-
	Skin, Discolored, Lumbar, Red	-	-	-	X	-	-	-	-	-	-	-	-	-	-	-	-	-	-	-	-
	Skin, Discolored, Pinna, Left, Purple	-	-	-	-	-	-	-	-	-	-	-	X	-	-	-	-	-	-	-	-
	Skin, Discolored, Pinna, Left, Red	-	-	-	X	X	-	-	-	-	-	-	-	-	-	-	-	-	-	-	-
2503	Fur, Staining, Forepaw, Left, Yellow	-	X	-	X	X	X	-	-	-	-	-	X	-	-	-	-	-	-	-	-
	Fur, Staining, Forepaw, Right, Yellow	-	X	-	X	X	X	-	-	-	-	-	X	-	-	-	-	-	-	-	-
	Fur, Staining, Hindpaw, Left, Yellow	-	X	-	X	X	X	-	-	X	-	X	X	-	-	X	X	-	-	-	-
	Fur, Staining, Hindpaw, Right, Yellow	-	X	-	X	X	X	-	-	X	-	X	X	-	-	X	X	-	-	-	-
	Fur, Staining, Pinna, Left, Brown	-	-	-	-	-	X	-	-	-	-	-	-	-	-	-	-	-	-	-	-
	Fur, Staining, Tail, Yellow	-	-	-	-	X	-	-	-	-	-	-	X	-	-	-	-	-	-	-	-
	Skin, Discolored, Lumbar, Red	-	-	-	X	-	-	-	-	-	-	-	-	-	-	-	-	-	-	-	-
	Skin, Discolored, Pinna, Left, Purple	-	-	-	-	-	X	-	-	-	-	-	X	-	-	-	-	-	-	-	-
	Skin, Discolored, Pinna, Right, Red	-	-	-	-	-	-	-	-	-	-	-	-	-	-	X	X	-	-	-	-
	Skin, Scab, Pinna, Left	-	-	-	-	-	-	-	-	-	-	X	-	-	-	-	-	-	-	-	-
	Skin, Scab, Pinna, Left, Present	-	-	-	-	-	-	-	-	X	-	-	-	-	-	-	-	-	-	-	-
	Material Present, Dry, Red, Slight Group Housed	-	-	-	-	-	-	-	-	-	-	-	-	X	-	-	-	-	-	-	-
2504	Fur, Wet, Mouth	-	-	-	-	-	-	-	-	-	-	-	-	-	-	-	X	-	-	-	-
	Fur, Staining, Cranium, Brown	-	-	-	-	-	-	-	-	-	-	-	-	-	-	-	X	-	-	-	-
	Fur, Staining, Forepaw, Left, Yellow	-	X	-	X	X	X	-	-	X	-	X	X	-	-	-	-	-	-	-	-
	Fur, Staining, Forepaw, Right, Yellow	-	X	-	X	X	X	-	-	X	-	X	X	-	-	-	-	-	-	-	-
	Fur, Staining, Hindpaw, Left, Red	-	-	-	-	-	-	-	-	-	-	-	-	-	-	X	X	-	-	-	-
	Fur, Staining, Hindpaw, Left, Yellow	-	X	-	X	X	X	-	-	X	-	X	X	-	-	-	-	-	-	-	-
	Fur, Staining, Hindpaw, Right, Red	-	-	-	-	-	-	-	-	-	-	-	-	-	-	X	X	-	-	-	-
	Fur, Staining, Hindpaw, Right, Yellow	-	X	-	X	X	X	-	-	X	-	X	X	-	-	-	-	-	-	-	-
	Fur, Staining, Muzzle, Yellow	-	-	-	-	X	-	-	-	-	-	-	-	-	-	-	-	-	-	-	-
	Fur, Staining, Pinna, Right, Yellow	-	-	-	-	-	X	-	-	-	-	-	-	-	-	-	-	-	-	-	-
	Fur, Staining, Tail, Brown	-	-	-	-	-	-	-	-	-	-	-	-	-	-	-	X	-	-	-	-
	Fur, Staining, Tail, Yellow	-	-	-	X	X	-	-	-	-	-	-	-	-	-	-	-	-	-	-	-
	Fur, Staining, Urogenital, Brown	-	-	-	-	X	X	-	-	X	-	X	-	-	-	-	-	-	-	-	-
	Fur, Staining, Urogenital, Red	-	-	-	-	-	-	-	-	-	-	-	-	-	-	X	X	-	-	-	-
	Fur, Staining, Ventral Cervical, Brown	-	-	-	-	-	-	-	-	-	-	-	-	-	-	-	X	-	-	-	-
	Skin, Discolored, Pinna, Left, Purple	-	-	-	-	-	X	-	-	X	-	-	-	-	-	-	-	-	-	-	-
	Skin, Scab, Lumbar	-	-	-	-	X	-	-	-	-	-	-	-	-	-	-	-	-	-	-	-
	Skin, Scab, Pinna, Left	-	-	-	-	X	-	-	-	-	-	-	-	-	-	-	-	-	-	-	-
	Material Present, Dry, Red, Slight Group Housed	-	-	-	-	-	-	-	-	-	-	-	-	X	-	-	-	-	-	-	-
2505	Vocalization, Increased	-	-	-	-	-	-	-	X	-	-	-	-	-	X	-	-	-	-	-	-
	Fur, Staining, Anus, Yellow	-	X	-	-	-	-	-	-	-	-	-	-	-	-	-	-	-	-	-	-
	Fur, Staining, Forepaw, Left, Yellow	-	X	-	X	X	-	-	-	-	-	-	-	-	-	-	-	-	-	-	-
	Fur, Staining, Forepaw, Right, Yellow	-	X	-	X	X	-	-	-	-	-	-	-	-	-	-	-	-	-	-	-
	Fur, Staining, Hindpaw, Left, Yellow	-	X	-	X	X	X	-	-	X	-	X	-	-	-	-	-	-	-	-	-
	Fur, Staining, Hindpaw, Right, Yellow	-	X	-	X	X	X	-	-	X	-	X	-	-	-	-	-	-	-	-	-
	Fur, Staining, Tail, Yellow	-	-	-	-	-	X	-	-	X	-	-	-	-	-	-	-	-	-	-	-
	Skin, Discolored, Pinna, Left, Purple	-	-	-	-	-	-	-	-	-	-	-	X	-	-	-	-	-	-	-	-
	Pinna, Missing (PT), Left, Partly	-	-	-	-	-	-	-	-	X	-	X	X	-	-	X	X	-	-	-	-
2506	Fur, Staining, Anus, Yellow	-	X	X	X	-	-	-	-	-	-	-	-	-	-	-	-	-	-	-	-
	Fur, Staining, Forepaw, Left, Yellow	-	X	X	X	X	-	-	-	-	-	-	-	-	-	-	-	-	-	-	-
	Fur, Staining, Forepaw, Right, Yellow	-	X	X	X	X	-	-	-	-	-	-	-	-	-	-	-	-	-	-	-
	Fur, Staining, Hindpaw, Left, Yellow	-	X	X	X	X	-	-	-	-	-	-	-	-	-	-	-	-	-	-	-
	Fur, Staining, Hindpaw, Right, Yellow	-	X	X	X	X	-	-	-	-	-	-	-	-	-	-	-	-	-	-	-
	Fur, Staining, Urogenital, Brown	-	-	-	-	X	X	-	-	X	-	X	X	-	-	X	-	-	-	-	-
	Fur, Thin Cover, Muzzle	-	-	X	X	-	-	-	-	-	-	-	-	-	-	-	-	-	-	-	-
	Skin, Lesion, Muzzle, Slight	-	-	X	-	-	-	-	-	-	-	-	-	-	-	-	-	-	-	-	-
	Skin, Discolored, Lumbar, Red	-	-	-	X	-	-	-	-	-	-	-	-	-	-	-	-	-	-	-	-
	Skin, Discolored, Pinna, Left, Purple	-	-	-	-	-	X	-	-	X	-	-	-	-	-	-	-	X	X	-	-
	Skin, Discolored, Pinna, Right, Purple	-	-	-	-	-	-	-	-	-	-	-	-	-	-	X	-	-	X	-	-
	Skin, Scab, Lumbar	-	-	-	X	X	-	-	-	-	-	-	-	-	-	-	-	-	-	-	-
2507	Fur, Staining, Forepaw, Left, Yellow	-	X	-	X	X	X	-	-	-	-	-	-	-	-	-	-	-	-	-	-
	Fur, Staining, Forepaw, Right, Yellow	-	X	-	X	X	X	-	-	-	-	-	-	-	-	-	-	-	-	-	-
	Fur, Staining, Hindlimb, Left, Brown	-	-	-	-	-	-	-	-	-	-	-	-	-	-	-	-	X	-	-	-
	Fur, Staining, Hindlimb, Right, Brown	-	-	-	-	-	-	-	-	-	-	-	-	-	-	-	-	X	-	-	-
	Fur, Staining, Hindpaw, Left, Yellow	-	X	-	X	X	X	-	-	X	-	X	-	-	-	-	-	-	-	-	-
	Fur, Staining, Hindpaw, Right, Yellow	-	X	-	X	X	X	-	-	X	-	X	-	-	-	-	-	-	-	-	-
	Fur, Staining, Muzzle, Red	X	X	-	X	X	-	-	-	-	-	-	-	-	-	-	-	-	-	-	-
	Fur, Staining, Pinna, Right, Yellow	-	-	-	-	X	-	-	-	-	-	-	-	-	-	-	-	-	-	-	-
	Skin, Lesion w/ Discharge, Muzzle, Slight	X	-	-	-	-	-	-	-	-	-	-	-	-	-	-	-	-	-	-	-
	Skin, Discolored, Lumbar, Red	-	-	-	X	X	-	-	-	-	-	-	-	-	-	-	-	-	-	-	-
	Skin, Discolored, Pinna, Left, Purple	-	-	-	-	-	X	-	-	X	-	-	X	-	-	-	-	-	X	X	-
	Skin, Discolored, Pinna, Right, Red	-	-	-	-	-	-	-	-	-	-	-	-	-	-	X	-	-	-	-	-
	Skin, Scab, Lumbar	-	-	-	X	X	-	-	-	-	-	-	-	-	-	-	-	-	-	-	-
	Skin, Scab, Muzzle	-	X	-	X	-	-	-	-	-	-	-	-	-	-	-	-	-	-	-	-
2508	Fur, Staining, Anus, Yellow	-	X	-	X	-	-	-	-	-	-	-	-	-	-	-	-	-	-	-	-
	Fur, Staining, Forepaw, Left, Yellow	-	X	-	X	X	-	-	-	-	-	-	-	-	-	-	-	-	-	-	-
	Fur, Staining, Forepaw, Right, Yellow	-	X	-	X	X	-	-	-	-	-	-	-	-	-	-	-	-	-	-	-
	Fur, Staining, Hindpaw, Left, Yellow	-	X	-	X	X	-	-	-	-	-	-	-	-	-	-	-	-	-	-	-
	Fur, Staining, Hindpaw, Right, Yellow	-	X	-	X	X	-	-	-	-	-	-	-	-	-	-	-	-	-	-	-
	Fur, Staining, Tail, Yellow	-	-	-	-	X	X	-	-	X	-	X	-	-	-	X	-	X	X	X	-
	Fur, Thin Cover, Periorbital, Left	-	-	-	-	X	X	-	-	-	-	-	-	-	-	-	-	-	-	-	-
	Fur, Thin Cover, Periorbital, Right	-	-	-	-	X	-	-	-	-	-	-	-	-	-	-	-	-	-	-	-
	Skin, Discolored, Lumbar, Red	-	-	-	X	X	-	-	-	-	-	-	-	-	-	-	-	-	-	-	-
	Skin, Discolored, Pinna, Left, Purple	-	-	-	-	-	X	-	-	X	-	-	X	-	-	-	-	X	-	-	-
	Skin, Discolored, Pinna, Right, Purple	-	-	-	-	-	-	-	-	-	-	-	-	-	-	-	-	-	X	X	-
	Skin, Scab, Lumbar	-	-	-	X	X	-	-	-	-	-	-	-	-	-	-	-	-	-	-	-
	Skin, Scab, Pinna, Left	-	-	-	-	X	-	-	-	-	-	-	-	-	-	-	-	-	-	-	-
2509	Fur, Staining, Forepaw, Left, Yellow	-	X	-	X	X	-	-	-	-	-	-	-	-	-	-	-	-	-	-	-
	Fur, Staining, Forepaw, Right, Yellow	-	X	-	X	X	-	-	-	-	-	-	-	-	-	-	-	-	-	-	-
	Fur, Staining, Hindpaw, Left, Yellow	-	X	-	X	X	X	X	-	X	-	X	X	-	-	-	-	-	-	-	-
	Fur, Staining, Hindpaw, Right, Yellow	-	X	-	X	X	X	X	-	X	-	X	X	-	-	-	-	-	-	-	-
	Fur, Staining, Pinna, Left, Red	-	-	-	-	-	-	-	-	-	-	-	-	-	-	-	-	X	X	-	-
	Fur, Staining, Tail, Yellow	-	-	-	X	X	X	X	-	X	-	X	X	-	-	-	-	X	X	X	X
	Fur, Thin Cover, Cranium	-	-	-	-	X	X	X	-	X	-	-	-	-	-	-	-	-	-	-	-
	Fur, Thin Cover, Muzzle	-	-	-	-	X	X	-	-	-	-	-	-	-	-	-	-	-	-	-	-
	Skin, Discolored, Lumbar, Red	-	-	-	X	X	-	-	-	-	-	-	-	-	-	-	-	-	-	-	-
	Skin, Discolored, Pinna, Left, Purple	-	-	-	-	-	X	-	-	X	-	-	X	-	-	-	-	X	X	-	-
	Skin, Discolored, Pinna, Right, Purple	-	-	-	-	-	-	X	-	X	-	-	-	-	-	-	-	-	-	-	-
	Skin, Scab, Cranium	-	-	-	-	-	-	X	-	-	-	-	-	-	-	-	-	-	-	-	-
	Skin, Scab, Cranium, Present	-	-	-	-	-	-	-	-	X	-	-	-	-	-	-	-	-	-	-	-
	Skin, Scab, Lumbar	-	-	-	X	X	X	X	-	-	-	-	-	-	-	-	-	-	-	-	-
	Skin, Scab, Lumbar, Present	-	-	-	-	-	-	-	-	X	-	-	-	-	-	-	-	-	-	-	-
	Skin, Scab, Pinna, Right	-	-	-	-	-	-	X	-	-	-	X	X	-	-	-	-	-	-	-	-
	Skin, Scab, Pinna, Right, Present	-	-	-	-	-	-	-	-	X	-	-	-	-	-	-	-	-	-	-	-
	Pinna, Missing (PT), Right, Partly	-	-	-	-	-	-	X	-	X	-	X	X	-	-	X	-	X	X	X	X
2510	Vocalization, Increased	-	-	-	-	-	-	-	-	-	-	-	-	-	X	-	-	-	-	-	-
	Fur, Staining, Forepaw, Left, Yellow	-	X	-	X	X	-	-	-	-	-	-	-	-	-	-	-	-	-	-	-
	Fur, Staining, Forepaw, Right, Yellow	-	X	-	X	X	-	-	-	-	-	-	-	-	-	-	-	-	-	-	-
	Fur, Staining, Hindlimb, Right, Brown	-	-	-	-	-	-	-	-	-	-	-	-	-	-	-	-	X	-	-	-
	Fur, Staining, Hindpaw, Left, Yellow	-	X	-	X	X	X	-	-	X	X	-	-	-	-	-	-	-	-	-	-
	Fur, Staining, Hindpaw, Right, Brown	-	-	-	-	-	X	-	-	X	X	X	-	-	-	-	-	-	-	-	-
	Fur, Staining, Hindpaw, Right, Yellow	-	X	-	X	X	-	-	-	-	-	-	-	-	-	-	-	-	-	-	-
	Fur, Staining, Tail, Brown	-	-	-	-	-	X	-	-	X	X	-	-	-	-	-	-	X	-	-	-
	Skin, Discolored, Lumbar, Red	-	-	-	X	X	X	-	-	X	X	X	-	-	-	-	-	-	-	-	-
	Skin, Discolored, Pinna, Left, Purple	-	-	-	-	-	X	-	-	X	X	X	X	-	-	-	-	X	X	-	-
	Skin, Discolored, Pinna, Right, Purple	-	-	-	-	-	-	-	-	-	-	-	-	-	-	X	-	X	-	-	-
	Skin, Scab, Lumbar	-	-	-	X	X	X	-	-	-	-	-	-	-	-	-	-	-	-	-	-
	Skin, Scab, Lumbar, Present	-	-	-	-	-	-	-	-	X	X	-	-	-	-	-	-	-	-	-	-
X=Present
Abbreviation		Description
-		Not scheduled to be performed
AM_S		Signs of ill health or reaction to treatment check in the morning
DE		Detailed examination
2-4H		Detailed examination 2 to 4 hours post dose
PM_S		Signs of ill health or reaction to treatment check in the afternoon
UDu		Unscheduled examination during dosing
Unsc		Unscheduled examination
Vet		Anything observed by veterinary staff
