# Supplementary material for: Preclinical Safety Assessment of the EBS-LASV Vaccine Candidate against Lassa Fever Virus
Source: Vaccines (Basel). 2024 Jul 30;12(8):858. doi: 10.3390/vaccines12080858 (PMC11358935; doi:10.3390/vaccines12080858)
Supplement: Supplementary file 1 [file vaccines-12-00858-s001.zip › Table S2. Individual Rabbit Clinical Chemistry Values for Saline Controls and EBS-LASV Vaccinees_v2.xlsx]

## Sheet: Table S2.A
Table S2. (A) Individual Clinical Chemistry Values for Male Rabbit Saline Controls
		Reporting Biochemistry
Male Saline Control Animal Code	Day(s) Relative to Start Date	AST (U/L)	ALT (U/L)	ALP (U/L)	GGT (U/L)	SDH (U/L)	LDH (U/L)	CK (U/L)	TBIL (mg/dL)	DBIL (mg/dL)	BILEAC (µmol/L)	UREAN (mg/dL)	CREAT (mg/dL)	GLUC (mg/dL)	CHOL (mg/dL)	HDL (mg/dL)	TRIG (mg/dL)	TPROT (g/dL)	ALB (g/dL)	GLOB (g/dL)	A/G (ratio)	CA (mg/dL)	PHOS (mg/dL)	URIC ACID (mg/dL)	MG (mg/dL)	NA (mmol/L)	K (mmol/L)	CL (mmol/L)	AMYL (U/L)	LIPASE (U/L)
1001	-7	16	31	76	6	28.9	146	529	0.04	0.0 ᵃ	4.4	12	0.9	138	27	17	40	5.6	4.5	1.1	3.9	13.6	5.1	0.1 ᵃ	2.2	145	4.2	103	364	195
	3	14	31	63	6	28.3	189	644	0.03	0.0 ᵃ	9.5	18	1	125	30	18	42	5.6	4.3	1.3	3.2	12.3	6.2	0.1 ᵃ	2.2	147	4.3	106	319	199
	24	18	33	56	7	46.6	123	722	0.0 ᵃ	0.0 ᵃ	6.4	17	0.9	126	28	21	30	5.6	4.3	1.3	3.2	13.5	4.8	0.1 ᵃ	2.3	140	4.2	101	363	171
	45	14	29	49	6	46.4	154	530	0.0 ᵃ	0.0 ᵃ	7.3	18	0.9	130	26	16	50	5.6	4.4	1.2	3.7	13.2	4.9	0.1 ᵃ	2.2	142	4.4	104	322	191
1002	-7	18	23	69	6	15.5	154	989	0.03	0.0 ᵃ	10.7	12	0.8	138	38	26	81	5.8	4.5	1.3	3.6	13.8	4.7	0.1 ᵃ	2.3	145	4.3	102	325	165
	3	16	22	72	5	30.5	143	1608	0.03	0.0 ᵃ	6.1	14	0.9	125	32	20	70	5.8	4.3	1.5	2.8	12.4	5.1	0.1 ᵃ	2.4	146	4.1	109	267	181
	24	17	21	49	9	28	132	845	0.03	0.0 ᵃ	5.2	13	0.9	122	40	28	46	5.3	3.9	1.4	2.8	13.8	5	0.1 ᵃ	2.3	141	4.5	105	304	150
	45	16	23	52	9	38.3	178	681	0.0 ᵃ	0.0 ᵃ	7	16	1	130	41	26	60	5.8	4.4	1.4	3.1	13.2	4.7	0.1 ᵃ	2.5	144	4.5	105	305	178
1003	-7	14	33	40	5	25.3	138	675	0.0 ᵃ	0.0 ᵃ	9.2	13	0.8	131	32	19	63	5.5	4.3	1.2	3.4	13.8	5.8	0.1 ᵃ	2.1	146	4.1	103	325	141
	3	15	32	43	5	29.9	161	775	0.04	0.0 ᵃ	4	16	0.9	120	33	21	55	5.4	3.9	1.5	2.6	11.2	6.7	0.1 ᵃ	2	147	4.2	108	296	154
	24	19	34	38	5	UTDH	195	740	0.04	0.0 ᵃ	8.9	17	0.9	125	35	23	53	5.5	4.1	1.4	3	13.1	5.3	0.1 ᵃ	2.3	142	4.4	104	315	153
	45	11	32	34	4	40.7	143	1125	0.0 ᵃ	0.0 ᵃ	3	16	0.9	135	27	16	62	5.3	4.3	1	4.1	12.7	4.9	0.1 ᵃ	2.1	145	3.9	108	329	159
1004	-7	11	15	136	9	25.9	99	535	0.04	0.0 ᵃ	8.5	12	0.8	141	34	17	48	6	4.8	1.2	3.8	13.8	5.2	0.1 ᵃ	2.3	145	4.1	104	297	160
	3	14	18	117	8	22.2	171	671	0.04	0.0 ᵃ	20.7	17	1	138	31	17	48	6.2	4.8	1.4	3.3	14	7.2	0.1 ᵃ	2.4	147	4.4	106	312	166
	24	16	17	82	11	UTDH	173	525	0.04	0.0 ᵃ	17.5	14	0.9	130	25	13	38	6.1	4.6	1.5	3.1	15.1	6.3	0.1 ᵃ	2.5	142	4.6	102	331	141
	45	15	17	80	11	23.1	196	535	0.0 ᵃ	0.0 ᵃ	12.7	15	1	142	26	14	43	6.2	4.6	1.6	2.9	13.2	5	0.1 ᵃ	2.4	141	4.3	102	335	178
1005	-7	12	22	74	7	29	98	505	0.0 ᵃ	0.0 ᵃ	0.5 ᵃ	14	1	142	34	18	63	5.9	4.7	1.2	3.8	13.5	5.3	0.1 ᵃ	2.2	145	4.3	105	326	183
	3	12	24	64	6	20.7	181	1244	0.04	0.0 ᵃ	6.5	14	1	139	40	24	72	5.8	4.3	1.5	2.9	12.5	4.8	0.1 ᵃ	2	146	4.7	109	326	179
	24	11	22	55	8	30.7	102	516	0.0 ᵃ	0.0 ᵃ	5.2	14	1	137	38	23	48	5.5	4.1	1.4	3	13.1	4.3	0.1 ᵃ	2.1	141	4.5	106	299	150
	45	11	22	52	7	27.3	164	536	0.0 ᵃ	0.0 ᵃ	6.5	14	1	150	26	16	52	5.7	4.3	1.4	2.9	13.1	4.2	0.1 ᵃ	2.1	141	4.6	105	317	184
1006	-7	17	30	96	7	26.3	143	367	0.04	0.0 ᵃ	3.7	12	1	130	26	10	75	5.4	4.3	1.1	3.7	13.5	5.4	0.1 ᵃ	2.4	147	4.2	105	317	146
	3	20	42	100	6	35.9	182	685	0.0 ᵃ	0.0 ᵃ	5.6	14	1	134	20	8	98	5.7	4.3	1.4	3.1	12.1	7	0.1 ᵃ	2.2	148	4.3	105	378	175
	24	29	69	83	9	86	142	420	0.0 ᵃ	0.0 ᵃ	10.4	15	1	135	17	6	71	5.6	4.3	1.3	3.2	13.6	5.2	0.1 ᵃ	2.4	144	4.1	104	330	146
	45	21	75	69	9	67.8	105	344	0.0 ᵃ	0.0 ᵃ	5.7	14	0.9	127	15	6	68	5.4	4.1	1.3	3.2	13.2	4.3	0.1 ᵃ	2.1	143	4	104	292	158
	71	28	77	74	11	38.2	242	514	0.0 ᵃ	0.0 ᵃ	3.1	16	0.9	122	17	5	74	5.9	4.4	1.5	2.9	13.3	4.1	0.1 ᵃ	2.3	141	4.3	102	290	170
1007	-7	15	33	42	7	29.3	124	1180	0.04	0.0 ᵃ	3.1	12	1.2	153	33	20	68	5.5	4.3	1.2	3.7	13.1	4.7	0.1 ᵃ	2.1	148	3.8	106	357	165
	3	14	31	46	7	19.8	138	981	0.0 ᵃ	0.0 ᵃ	9.2	16	1.2	147	38	24	49	5.7	4.3	1.4	2.9	13.4	5.3	0.1 ᵃ	2.2	150	4.2	109	366	223
	24	17	31	35	11	UTDH	159	600	0.04	0.0 ᵃ	10	18	1.2	130	33	24	38	5.5	4.1	1.4	3	13.6	4.8	0.1 ᵃ	2.4	146	4.3	105	439	216
	45	11	25	28	9	22.2	116	445	0.0 ᵃ	0.0 ᵃ	7.7	19	1.3	129	35	21	44	5.3	4.1	1.2	3.5	13.2	4.4	0.1 ᵃ	2	141	4	103	424	200
	71	19	35	29	7	23.4	186	453	0.0 ᵃ	0.0 ᵃ	5.5	23	1.2	127	26	20	33	5.4	4.2	1.2	3.4	12.7	3.9	0.1 ᵃ	2.2	141	4.2	107	401	219
1008	-7	13	24	53	10	11.7	130	460	0.04	0.0 ᵃ	20.9	16	1	136	29	20	33	5.6	4.3	1.3	3.4	13.7	5.7	0.1 ᵃ	1.9	145	4.1	106	285	130
	3	11	28	61	10	20.7	138	472	0.05	0.0 ᵃ	13.8	15	1.2	147	24	17	36	5.6	4.3	1.3	3.2	13.2	4.9	0.1 ᵃ	1.9	149	4.4	108	306	172
	24	11	25	44	13	20.7	96	508	0.03	0.0 ᵃ	16	16	1.1	127	36	22	25	5.4	4	1.4	2.8	13.3	4.2	0.1 ᵃ	2	143	3.9	106	269	128
	45	10	24	39	11	22.3	115	350	0.04	0.0 ᵃ	15.1	21	1.1	130	25	16	28	5.6	4.3	1.3	3.2	13.3	4.7	0.1 ᵃ	2	142	3.9	105	295	175
	71	17	32	35	12	23.6	176	342	0.03	0.0 ᵃ	15.3	19	1.3	126	23	15	32	5.7	4.4	1.3	3.4	13.4	4.2	0.1 ᵃ	2.3	143	4.3	106	284	144
1009	-7	20	24	82	5	23.7	207	525	0.04	0.0 ᵃ	4.7	10	1.3	158	29	14	141	6	4.6	1.4	3.3	13.5	5.5	0.1 ᵃ	2.5	150	4.2	103	370	126
	3	17	25	66	4	35.1	154	779	0.04	0.0 ᵃ	4.7	13	1.1	142	28	14	110	5.7	4.3	1.4	2.9	11.8	5.5	0.1 ᵃ	2.4	149	4.1	108	369	156
	24	21	28	54	5	49.5	134	668	0.06	0.0 ᵃ	8.7	14	1.2	131	19	13	86	5.5	4	1.5	2.8	13.3	4.9	0.1 ᵃ	2.4	142	4.1	103	356	150
	45	15	26	48	5	44.2	150	474	0.03	0.0 ᵃ	5.3	15	1.1	134	19	9	96	5.6	4.3	1.3	3.2	13	4.7	0.1 ᵃ	2.3	143	4.2	105	340	178
	71	19	28	53	4	41.6	163	549	0.0 ᵃ	0.0 ᵃ	6.5	15	1.1	130	15	8	107	5.8	4.4	1.4	3.1	13.2	4.3	0.1 ᵃ	2.3	142	4	106	363	172
1010	-7	12	18	85	8	20.5	130	432	0.05	0.0 ᵃ	18.4	12	1.1	132	41	22	78	5.6	4.2	1.4	3	13.2	6.7	0.1 ᵃ	2.5	149	3.8	104	367	133
	3	13	20	93	8	1.9	216	806	0.06	0.0 ᵃ	17.6	16	1	123	40	23	59	5.5	3.8	1.7	2.3	11.4	4.7	0.1 ᵃ	2.3	145	4.4	108	345	165
	24	11	21	73	10	33.5	70	586	0.04	0.0 ᵃ	10.1	14	1.1	124	33	21	59	5.4	3.9	1.5	2.6	13	4.7	0.1 ᵃ	2.5	143	3.9	104	387	151
	45	7	15	61	8	28.3	82	502	0.0 ᵃ	0.0 ᵃ	10.3	17	1	131	30	18	62	5.4	3.9	1.5	2.6	12.7	4.3	0.1 ᵃ	2.4	141	3.8	105	369	179
	71	11	20	61	8	36.4	98	492	0.03	0.0 ᵃ	4.5	17	1	127	24	16	59	5.6	4.2	1.4	3	13.1	4	0.1 ᵃ	2.3	142	3.9	107	400	164
a = assigned value below the reportable range
Abbreviation		Parameter				Abbreviation		Parameter
ALT		Alanine Aminotransferase				HDL		HDL Cholesterol
ALB		Albumin				K		Potassium
A/G		Albumin/Globulin ratio				LDH		Lactate Dehydrogenase
ALP		Alkaline Phosphatase				LIPASE		Lipase
AMYL		Amylase				MG		Magnesium
AST		Aspartate Aminotransferase				NA		Sodium
BILEAC		Bile Acids				PHOS		Phosphorus
CA		Calcium				QNS		Quantity not sufficient
CL		Chloride				SDH		Sorbitol Dehydrogenase
CHOL		Cholesterol				TBIL		Total Bilirubin
CREAT		Creatinine				TPROT		Total Protein
CK		Creatine Kinase				TRIG		Triglycerides
DBIL		Direct Bilirubin				UREAN		Urea Nitrogen
GGT		GAMMA-Glutamyl Transferase				URIC ACID		Uric Acid
GLOB		Globulin				UTDH		Unable to determine due to marked hemolysis
GLUC		Glucose

## Sheet: Table S2.B
Table S2. (B) Individual Clinical Chemistry Values for Male Rabbit EBS-LASV Vaccinees
		Reporting Biochemistry
Male EBS-LASV Animal Code	Day(s) Relative to Start Date	AST (U/L)	ALT (U/L)	ALP (U/L)	GGT (U/L)	SDH (U/L)	LDH (U/L)	CK (U/L)	TBIL (mg/dL)	DBIL (mg/dL)	BILEAC (µmol/L)	UREAN (mg/dL)	CREAT (mg/dL)	GLUC (mg/dL)	CHOL (mg/dL)	HDL (mg/dL)	TRIG (mg/dL)	TPROT (g/dL)	ALB (g/dL)	GLOB (g/dL)	A/G (ratio)	CA (mg/dL)	PHOS (mg/dL)	URIC ACID (mg/dL)	MG (mg/dL)	NA (mmol/L)	K (mmol/L)	CL (mmol/L)	AMYL (U/L)	LIPASE (U/L)
2001	-7	13	29	49	11	30.4	90	570	0.0 ᵃ	0.0 ᵃ	5.9	12	1	129	36	20	104	5.9	4.5	1.4	3.3	14	5.3	0.1 ᵃ	2.2	145	4.2	101	405	137
	3	16	33	53	10	36.3	151	1761	0.04	0.0 ᵃ	5.9	15	1	130	46	26	73	5.7	4	1.7	2.4	11.8	4.8	0.1 ᵃ	2.3	145	4.2	105	365	160
	24	16	30	42	14	45.6	119	484	0.0 ᵃ	0.0 ᵃ	6	15	1.1	129	54	36	92	5.5	4	1.5	2.8	13.3	5.5	0.1 ᵃ	2.8	141	3.9	99	382	150
	45	11	28	36	12	41.1	117	352	QNS	0.0 ᵃ	3.9	QNS	1	133	42	27	78	QNS	4.3	QNS	QNS	QNS	4.8	0.1 ᵃ	2.5	142	3.9	100	401	180
2002	-7	13	24	79	5	22.4	92	636	0.0 ᵃ	0.0 ᵃ	2.1	12	1	132	38	23	74	5.5	4.1	1.4	3	12.9	5.6	0.1 ᵃ	2.6	144	4	101	299	119
	3	12	20	99	6	4	143	584	0.06	0.0 ᵃ	8.4	13	1	122	58	27	56	5.7	3.8	1.9	2	11.8	5.5	0.1 ᵃ	2.3	144	4.2	102	387	152
	24	14	22	78	8	20.6	106	409	0.0 ᵃ	0.0 ᵃ	8.4	16	1.1	127	44	31	35	5.5	3.9	1.6	2.4	13.7	5.9	0.1 ᵃ	2.3	140	4	101	419	143
	45	11	18	64	7	18.2	131	326	0.0 ᵃ	0.0 ᵃ	8.8	18	1.1	136	43	28	41	5.5	3.9	1.6	2.4	12.6	4.6	0.1 ᵃ	2.3	141	4.1	104	310	165
2003	-7	17	20	56	7	10.4	166	916	0.04	0.0 ᵃ	4	13	0.9	133	43	24	81	5.8	4.4	1.4	3.1	12.9	4.7	0.1 ᵃ	2.5	145	4	104	288	108
	3	12	17	57	5	13.4	106	674	0.06	0.0 ᵃ	3.7	15	1	132	48	28	68	5.8	4	1.8	2.3	11.8	4.3	0.1 ᵃ	2.1	143	4	106	289	116
	24	17	18	47	7	UTDH	119	508	0.0 ᵃ	0.0 ᵃ	4.7	13	1.1	131	45	30	64	5.8	4.2	1.6	2.6	13	5	0.1 ᵃ	2.2	142	4.3	100	323	125
	45	10	16	37	5	23.9	70	474	0.03	0.0 ᵃ	4.5	14	1	138	32	19	74	5.7	4.3	1.4	2.9	13.3	4.2	0.1 ᵃ	2.1	142	4	101	332	140
2004	-7	15	6	71	7	32.1	70	342	0.04	0.0 ᵃ	5.8	14	1	137	34	15	71	6	4.7	1.3	3.5	14.2	5.2	0.1 ᵃ	2.1	145	4.1	102	286	181
	3	13	8	71	6	22.1	136	468	0.0 ᵃ	0.0 ᵃ	5.1	15	1	140	31	13	95	6.2	4.4	1.8	2.4	14	4.9	0.1 ᵃ	2.1	146	4.4	106	256	160
	24	16	16	50	8	37.6	52	346	0.0 ᵃ	0.0 ᵃ	7.3	14	0.9	131	28	16	62	5.8	4.3	1.5	2.9	13.6	4.5	0.1 ᵃ	2.2	141	3.9	103	242	156
	45	13	18	42	8	29.7	130	357	0.0 ᵃ	0.0 ᵃ	7.9	15	1	143	24	12	61	5.9	4.4	1.5	2.9	13.5	4.6	0.1 ᵃ	2.1	143	4	104	286	188
2005	-7	17	40	81	6	28.1	118	448	0.05	0.0 ᵃ	10.7	10	0.9	141	51	13	144	5.5	4.2	1.3	3.2	13.8	4.6	0.1 ᵃ	2	146	4.2	108	297	195
	3	15	29	91	5	22.2	140	387	0.0 ᵃ	0.0 ᵃ	8.9	14	0.9	134	45	19	45	5.6	4	1.6	2.6	12	5.6	0.1 ᵃ	2.2	148	4.2	109	259	177
	24	14	35	64	7	44.6	68	611	0.04	0.0 ᵃ	9.1	15	0.8	133	31	21	35	5.3	3.8	1.5	2.6	13.5	4.6	0.1 ᵃ	2.3	143	4	106	259	148
	45	12	29	55	7	37.7	159	380	0.0 ᵃ	0.0 ᵃ	7.4	17	0.8	135	31	18	42	5.5	4	1.5	2.8	13.3	4.4	0.1 ᵃ	2.3	143	4.2	108	285	181
2006	-7	13	32	59	6	37.6	80	562	0.0 ᵃ	0.0 ᵃ	7.1	12	0.9	123	32	17	62	5.5	4.2	1.3	3.2	13.2	5.6	0.1 ᵃ	2.1	143	3.9	102	304	129
	3	16	33	70	6	34	157	1150	0.0 ᵃ	0.0 ᵃ	6.4	14	0.9	140	33	19	75	5.6	4.1	1.5	2.8	10.8	6.3	0.1 ᵃ	2.1	146	3.9	105	322	172
	24	22	34	60	7	UTDH	144	557	0.0 ᵃ	0.0 ᵃ	12.9	17	1	134	33	21	67	5.5	4	1.5	2.6	12.8	6.7	0.1 ᵃ	2.5	140	4	102	367	167
	45	11	25	46	5	39.9	134	458	QNS	0.0 ᵃ	4.6	QNS	1	QNS	25	15	QNS	QNS	4	QNS	QNS	QNS	4.8	QNS	2.2	142	4	105	335	186
	71	17	35	44	5	51	110	406	0.0 ᵃ	0.0 ᵃ	4	16	1	136	21	14	60	5.7	4.2	1.5	2.8	12.9	4.5	0.1 ᵃ	2.2	141	3.6	105	338	183
2007	-7	11	12	45	8	14.9	74	667	0.04	0.0 ᵃ	0.5 ᵃ	7	0.9	141	31	19	67	5.5	4.4	1.1	4	13.9	4.8	0.1 ᵃ	2	146	4.3	105	310	155
	3	12	12	68	8	9.6	147	775	0.0 ᵃ	0.0 ᵃ	12	14	0.9	131	34	14	73	5.7	4.3	1.4	2.9	12.4	4.7	0.1 ᵃ	2	146	4.2	107	296	183
	24	14	14	55	13	28.8	64	530	0.03	0.0 ᵃ	26.3	16	1	126	41	26	50	5.6	4.2	1.4	3	13.9	4.9	0.1 ᵃ	2.2	142	4.2	104	285	182
	45	QNS	QNS	QNS	QNS	QNS	QNS	QNS	QNS	QNS	10.4	QNS	QNS	QNS	QNS	QNS	QNS	QNS	QNS	QNS	QNS	QNS	QNS	QNS	QNS	143	4.4	107	QNS	QNS
	71	17	17	55	11	28.7	140	361	0.03	0.0 ᵃ	9.2	18	1	137	33	18	68	6.3	4.9	1.4	3.5	14.1	4.2	0.1 ᵃ	2.4	142	4.2	104	338	196
2008	-7	12	27	83	7	21.8	71	942	0.04	0.0 ᵃ	2.1	10	1	126	27	17	34	5.2	3.6	1.6	2.3	12.8	5.7	0.1 ᵃ	2.4	146	4.4	104	324	116
	3	13	26	80	6	14.3	128	698	0.03	0.0 ᵃ	3.9	14	1	130	32	18	43	5.6	3.8	1.8	2	11.2	6.7	0.1 ᵃ	2	147	4.2	104	315	129
	24	16	24	72	9	30.9	87	408	0.0 ᵃ	0.0 ᵃ	5.2	14	1.1	126	30	20	36	5.4	3.8	1.6	2.4	13.4	6	0.1 ᵃ	2.2	141	4	101	358	120
	45	QNS	QNS	QNS	QNS	QNS	QNS	QNS	QNS	QNS	3.7	QNS	QNS	QNS	QNS	QNS	QNS	QNS	QNS	QNS	QNS	QNS	QNS	QNS	QNS	143	4.1	105	QNS	QNS
	71	16	26	64	8	31.7	133	405	0.0 ᵃ	0.0 ᵃ	3.6	16	0.9	133	23	17	31	5.7	4.1	1.6	2.6	12.7	4.6	0.1 ᵃ	2.2	141	4	106	371	148
2009	-7	13	29	77	10	33.6	84	344	0.05	0.0 ᵃ	3.5	15	1.1	128	38	25	69	5.6	4.4	1.2	3.7	13.3	4.9	0.1 ᵃ	2	146	4.2	106	343	182
	3	16	30	81	8	42.7	113	676	0.0 ᵃ	0.0 ᵃ	4.2	14	1.1	134	37	23	67	5.3	3.9	1.4	2.8	11.8	4.7	0.1 ᵃ	2.1	146	3.9	106	345	204
	24	19	32	58	10	42.8	113	792	0.03	0.0 ᵃ	5.8	18	1.3	126	38	27	49	5.3	3.8	1.5	2.4	13	6.3	0.1 ᵃ	2.5	142	4.8	104	358	165
	45	QNS	26	49	QNS	QNS	QNS	QNS	QNS	QNS	3.1	QNS	QNS	QNS	QNS	QNS	QNS	QNS	4	QNS	QNS	QNS	QNS	QNS	QNS	143	4.4	108	353	QNS
	71	13	30	40	9	42	123	393	0.0 ᵃ	0.0 ᵃ	6.7	21	1.2	124	26	18	48	5.6	4.3	1.3	3.2	13	4.2	0.1 ᵃ	2.2	140	4.3	107	359	191
2010	-7	14	31	25	8	14.9	113	583	0.04	0.0 ᵃ	0.5 ᵃ	8	1.2	147	42	19	37	5.3	3.8	1.5	2.6	13.7	5.1	0.1 ᵃ	2.1	140	4.5	103	270	109
	3	11	31	27	8	25.3	133	547	0.04	0.0 ᵃ	9.3	14	1	134	30	16	54	5.1	3.5	1.6	2.3	12.5	5.4	0.1 ᵃ	2.1	145	4.4	107	286	166
	24	14	32	23	11	32.3	141	618	0.03	0.0 ᵃ	11.1	17	1.1	128	32	22	35	5.4	3.8	1.6	2.4	14.3	5.7	0.1 ᵃ	2.4	141	4.5	105	268	142
	45	9	27	17	9	QNS	159	377	QNS	0.0 ᵃ	7.3	QNS	QNS	QNS	24	16	QNS	QNS	3.8	QNS	QNS	QNS	QNS	QNS	QNS	144	4.3	107	270	165
	71	11	34	15	8	35.6	117	355	0.0 ᵃ	0.0 ᵃ	4.7	17	1	134	16	12	29	5.6	4	1.6	2.6	12.7	4.1	0.1 ᵃ	2.3	141	4.1	107	280	158
a = assigned value below the reportable range
Abbreviation		Parameter				Abbreviation		Parameter
ALT		Alanine Aminotransferase				HDL		HDL Cholesterol
ALB		Albumin				K		Potassium
A/G		Albumin/Globulin ratio				LDH		Lactate Dehydrogenase
ALP		Alkaline Phosphatase				LIPASE		Lipase
AMYL		Amylase				MG		Magnesium
AST		Aspartate Aminotransferase				NA		Sodium
BILEAC		Bile Acids				PHOS		Phosphorus
CA		Calcium				QNS		Quantity not sufficient
CL		Chloride				SDH		Sorbitol Dehydrogenase
CHOL		Cholesterol				TBIL		Total Bilirubin
CREAT		Creatinine				TPROT		Total Protein
CK		Creatine Kinase				TRIG		Triglycerides
DBIL		Direct Bilirubin				UREAN		Urea Nitrogen
GGT		GAMMA-Glutamyl Transferase				URIC ACID		Uric Acid
GLOB		Globulin				UTDH		Unable to determine due to marked hemolysis
GLUC		Glucose

## Sheet: Table S2.C
Table S2. (C) Individual Clinical Chemistry Values for Female Rabbit Saline Controls
		Reporting Biochemistry
Female Saline Control Animal Code	Day(s) Relative to Start Date	AST (U/L)	ALT (U/L)	ALP (U/L)	GGT (U/L)	SDH (U/L)	LDH (U/L)	CK (U/L)	TBIL (mg/dL)	DBIL (mg/dL)	BILEAC (µmol/L)	UREAN (mg/dL)	CREAT (mg/dL)	GLUC (mg/dL)	CHOL (mg/dL)	HDL (mg/dL)	TRIG (mg/dL)	TPROT (g/dL)	ALB (g/dL)	GLOB (g/dL)	A/G (ratio)	CA (mg/dL)	PHOS (mg/dL)	URIC ACID (mg/dL)	MG (mg/dL)	NA (mmol/L)	K (mmol/L)	CL (mmol/L)	AMYL (U/L)	LIPASE (U/L)
1501	-7	15	34	108	10	40.9	195	717	0.03	0.0 ᵃ	9.3	21	1.1	125	41	24	45	5.2	4	1.2	3.5	12.9	5.2	0.1 ᵃ	2.2	136	4.2	104	234	164
	3	20	41	97	7	28.6	299	1831	0.05	0.0 ᵃ	4.6	19	1.1	127	41	24	58	5.4	3.8	1.6	2.4	10.6	5.5	0.1 ᵃ	2.2	145	4.4	111	243	183
	24	18	33	85	10	68	143	572	0.0 ᵃ	0.0 ᵃ	4.5	24	1.4	123	28	20	41	5	3.7	1.3	2.8	12.4	5.2	0.1 ᵃ	2.3	137	4.3	103	306	203
	45	12	26	88	13	QNS	217	1276	QNS	0.0 ᵃ	8.9	QNS	QNS	QNS	39	26	QNS	QNS	4	QNS	QNS	QNS	QNS	QNS	2.7	149	4.6	112	387	214
1502	-7	19	24	55	7	14.7	223	487	0.03	0.0 ᵃ	6.3	13	1.4	119	47	25	43	5.1	3.9	1.2	3.3	12.2	4.4	0.1 ᵃ	1.9	133	3.6	96	414	144
	3	22	24	57	6	9.3	241	943	0.06	0.0 ᵃ	14.1	19	1.4	122	41	25	50	5.6	4	1.6	2.6	11	5	0.1 ᵃ	2.4	143	4.5	106	347	211
	24	18	27	48	6	62	75	405	0.0 ᵃ	0.0 ᵃ	14.6	22	1.3	121	33	24	41	5.2	3.8	1.4	2.8	13	5.6	0.1 ᵃ	2.2	141	4.1	103	363	220
	45	15	26	49	9	35.1	175	420	0.0 ᵃ	0.0 ᵃ	17.5	19	1.5	135	44	30	45	5.6	4.1	1.5	2.8	12.7	5.3	0.1 ᵃ	2.6	144	4.6	106	350	245
1503	-7	34	32	34	10	46.2	123	642	0.05	0.0 ᵃ	20.8	20	1.3	189	40	27	43	5.9	4.5	1.4	3.1	13	4.1	0.1 ᵃ	2.5	149	4.3	106	359	151
	3	17	24	24	9	37.6	104	602	0.0 ᵃ	0.0 ᵃ	18.2	19	1.3	144	41	29	37	5.6	4	1.6	2.4	13.1	4.1	0.1 ᵃ	2.2	149	4	110	376	175
	24	17	24	28	7	40.9	98	457	0.04	0.0 ᵃ	8.4	16	1.3	138	28	22	37	5	3.7	1.3	2.8	12.2	3.8	0.1 ᵃ	2	143	4	109	308	191
	45	13	23	25	9	37.4	81	266	0.0 ᵃ	0.0 ᵃ	8.2	19	1.4	147	31	22	41	5.3	3.9	1.4	2.8	12.5	4.3	0.1 ᵃ	2.4	145	4	110	304	228
1504	-7	19	38	28	4	15.4	275	2446	0.04	0.0 ᵃ	5.6	15	1.1	122	31	18	50	5.4	4	1.4	2.8	13	3.4	0.1 ᵃ	2	141	4.3	105	237	146
	3	18	43	34	3	25.9	177	793	0.03	0.0 ᵃ	9.5	16	1.3	123	32	20	44	5.4	3.8	1.6	2.4	12.4	3.9	0.1 ᵃ	2.1	146	4.2	108	226	184
	24	14	37	30	4	34.6	90	526	0.04	0.0 ᵃ	7.9	20	1.2	125	28	20	34	5.3	3.8	1.5	2.6	12.7	3.8	0.1 ᵃ	2.2	141	3.9	106	228	158
	45	13	40	23	6	24.1	145	764	0.0 ᵃ	0.0 ᵃ	9.4	18	1.3	135	43	26	38	5.7	4.1	1.6	2.6	13.5	4	0.1 ᵃ	2.3	144	4.1	110	237	195
1505	-7	14	22	112	7	16	143	1238	0.0 ᵃ	0.0 ᵃ	10	21	1.2	133	97	39	50	5.6	4.1	1.5	2.8	12.6	3.9	0.1 ᵃ	2.2	145	4.1	109	390	140
	3	14	18	222	8	34	125	672	0.04	0.0 ᵃ	13.1	20	1.4	123	59	29	61	5.5	3.9	1.6	2.4	11.1	5.2	0.1 ᵃ	2.3	147	4.1	105	342	231
	24	12	16	186	11	26.9	120	1220	0.03	0.0 ᵃ	11.5	21	1.3	134	74	38	47	5.4	3.8	1.6	2.4	12.5	4.4	0.1 ᵃ	2.4	142	4.2	108	335	206
	45	QNS	QNS	QNS	QNS	QNS	QNS	QNS	QNS	QNS	10.3	QNS	QNS	QNS	QNS	QNS	QNS	QNS	QNS	QNS	QNS	QNS	QNS	QNS	QNS	QNS	QNS	QNS	QNS	QNS
1506	-7	15	25	46	5	30.5	115	1005	0.05	0.0 ᵃ	5.8	15	1.3	137	44	26	38	5.6	4.3	1.3	3.4	12.9	4	0.1 ᵃ	2.2	140	3.9	106	343	145
	3	18	24	45	5	49.1	111	752	0.0 ᵃ	0.0 ᵃ	7.8	21	1.2	128	36	23	62	5.5	4	1.5	2.8	12.9	4.4	0.1 ᵃ	2.2	147	4.1	108	273	229
	24	18	23	35	8	48.2	120	381	0.06	0.0 ᵃ	4.8	20	1.3	126	45	29	50	5.4	4	1.4	2.8	12.8	4.4	0.1 ᵃ	2	142	4	106	264	173
	45	11	21	36	11	QNS	94	374	QNS	0.0 ᵃ	7.2	QNS	QNS	QNS	49	32	QNS	QNS	4.1	QNS	QNS	QNS	QNS	QNS	QNS	145	4.2	110	250	246
	71	14	25	36	6	37.8	103	334	0.04	0.0 ᵃ	10.8	19	1.3	138	44	28	45	5.6	4.3	1.3	3.2	12.8	3.6	0.1 ᵃ	2.3	140	4.2	106	338	199
1507	-7	17	38	160	8	31.9	133	684	0.03	0.0 ᵃ	7.2	23	1.2	126	46	27	91	5.6	4.3	1.3	3.2	12.9	6.3	0.1 ᵃ	2.5	141	4.3	105	325	259
	3	15	37	148	5	33.5	157	592	0.04	0.0 ᵃ	5.7	24	1.3	131	41	20	114	5.4	3.8	1.6	2.4	10.3	8.4	0.1 ᵃ	2.3	149	4	109	330	240
	24	18	36	144	5	46.8	156	694	0.03	0.0 ᵃ	7.7	25	1.3	126	28	17	66	4.9	3.7	1.2	3	12.2	6.2	0.1 ᵃ	2.4	142	4.1	107	312	233
	45	12	32	103	7	35	121	998	0.0 ᵃ	0.0 ᵃ	11.3	26	1.5	130	41	23	69	5.1	3.8	1.3	3	12.6	5.4	0.1 ᵃ	2.4	145	4.4	110	304	266
	71	15	35	79	8	34.9	95	434	0.0 ᵃ	0.0 ᵃ	5.9	25	1.5	124	39	22	48	5.4	3.9	1.5	2.6	12.1	4	0.1 ᵃ	2.3	140	4.1	107	313	238
1508	-7	18	30	44	6	35.4	147	531	0.06	0.0 ᵃ	8.8	26	1.4	123	41	24	50	5.4	4	1.4	2.8	13.1	3.8	0.1 ᵃ	2.1	141	4.1	106	324	230
	3	16	26	48	5	46.7	138	683	0.05	0.0 ᵃ	9.2	25	1.5	145	35	20	53	5.5	3.8	1.7	2.3	12.2	3.6	0.1 ᵃ	2.2	147	4.1	107	270	258
	24	14	28	46	8	78	87	425	0.03	0.0 ᵃ	10.1	29	1.4	128	40	26	43	5.2	3.6	1.6	2.3	13.1	4	0.1 ᵃ	2.1	142	4	105	240	274
	45	11	19	45	9	42.9	97	381	0.0 ᵃ	0.0 ᵃ	12.1	25	1.6	145	51	29	52	5.7	3.9	1.8	2.2	13.4	4.6	0.1 ᵃ	2.3	146	4.6	109	314	296
	71	21	34	39	8	62	169	612	0.05	0.0 ᵃ	8.1	29	1.5	128	42	27	43	5.7	4	1.7	2.4	13.1	3.8	0.1 ᵃ	2.3	140	4.3	106	277	287
1509	-7	17	20	131	7	36.3	120	826	0.03	0.0 ᵃ	10.5	16	1.3	139	72	27	69	5.2	4	1.2	3.5	12.7	4.9	0.1 ᵃ	2.2	138	4	100	335	187
	3	12	18	108	5	27.2	115	543	0.05	0.0 ᵃ	18.4	18	1.3	134	62	22	83	5.4	3.8	1.6	2.4	11.3	4.5	0.1 ᵃ	2.1	149	4.3	110	283	208
	24	11	21	79	9	40.9	70	820	0.03	0.0 ᵃ	22.5	20	1.3	125	56	30	50	5	3.7	1.3	2.8	12.8	5.6	0.1 ᵃ	2.2	142	4.2	107	256	204
	45	9	17	63	11	24.2	87	283	0.0 ᵃ	0.0 ᵃ	24.5	QNS	1.3	134	54	29	59	5.2	3.9	1.3	3	QNS	4.7	0.1 ᵃ	2.2	145	4.4	111	348	302
	71	14	22	60	8	39.6	99	204	0.04	0.0 ᵃ	9.2	22	1.3	130	51	32	43	5.2	3.9	1.3	3	12.8	4.5	0.1 ᵃ	2.3	141	4.4	107	277	251
1510	-7	14	23	39	6	32.1	126	2542	0.0 ᵃ	0.0 ᵃ	12.6	17	1.1	128	54	39	48	5.8	4.5	1.3	3.4	13	4.9	0.1 ᵃ	2.5	143	4.4	107	268	220
	3	12	19	34	5	20.9	126	1025	QNS	QNS	7.1	QNS	1.2	QNS	43	31	51	QNS	4	QNS	QNS	QNS	5.3	0.1 ᵃ	2.3	151	4.5	112	284	223
	24	11	17	29	6	32	102	537	0.04	0.0 ᵃ	13.9	21	1.3	125	38	27	51	5.2	3.8	1.4	2.8	12.6	5.4	0.1 ᵃ	2.2	144	4.2	108	274	201
	45	8	18	21	7	28	91	601	QNS	0.0 ᵃ	9.4	QNS	1.5	QNS	44	29	48	QNS	3.9	QNS	QNS	QNS	5.2	0.1 ᵃ	2.3	147	4.5	113	266	248
	71	12	20	22	7	37.2	109	335	0.03	0.0 ᵃ	6.3	24	1.4	122	40	30	46	5.3	4	1.3	3.2	12.9	4.7	0.1 ᵃ	2.2	143	4.6	110	245	242
a = assigned value below the reportable range
Abbreviation		Parameter				Abbreviation		Parameter
ALT		Alanine Aminotransferase				HDL		HDL Cholesterol
ALB		Albumin				K		Potassium
A/G		Albumin/Globulin ratio				LDH		Lactate Dehydrogenase
ALP		Alkaline Phosphatase				LIPASE		Lipase
AMYL		Amylase				MG		Magnesium
AST		Aspartate Aminotransferase				NA		Sodium
BILEAC		Bile Acids				PHOS		Phosphorus
CA		Calcium				QNS		Quantity not sufficient
CL		Chloride				SDH		Sorbitol Dehydrogenase
CHOL		Cholesterol				TBIL		Total Bilirubin
CREAT		Creatinine				TPROT		Total Protein
CK		Creatine Kinase				TRIG		Triglycerides
DBIL		Direct Bilirubin				UREAN		Urea Nitrogen
GGT		GAMMA-Glutamyl Transferase				URIC ACID		Uric Acid
GLOB		Globulin				UTDH		Unable to determine due to marked hemolysis
GLUC		Glucose

## Sheet: Table S2.D
Table S2. (D) Individual Clinical Chemistry Values for Female Rabbit EBS-LASV Vaccinees
		Reporting Biochemistry
Female EBS_LASV Animal Code	Day(s) Relative to Start Date	AST (U/L)	ALT (U/L)	ALP (U/L)	GGT (U/L)	SDH (U/L)	LDH (U/L)	CK (U/L)	TBIL (mg/dL)	DBIL (mg/dL)	BILEAC (µmol/L)	UREAN (mg/dL)	CREAT (mg/dL)	GLUC (mg/dL)	CHOL (mg/dL)	HDL (mg/dL)	TRIG (mg/dL)	TPROT (g/dL)	ALB (g/dL)	GLOB (g/dL)	A/G (ratio)	CA (mg/dL)	PHOS (mg/dL)	URIC ACID (mg/dL)	MG (mg/dL)	NA (mmol/L)	K (mmol/L)	CL (mmol/L)	AMYL (U/L)	LIPASE (U/L)
2501	-7	15	22	84	4	28.2	125	425	0.0 ᵃ	0.0 ᵃ	6.8	19	0.9	133	63	35	42	6.1	4.8	1.3	3.8	13.2	5.8	0.1 ᵃ	2.3	145	3.8	106	216	169
	3	12	24	69	4	21.8	74	792	0.03	0.0 ᵃ	10.6	15	1.1	139	68	29	49	6	4.5	1.5	2.9	13.5	5.3	0.1 ᵃ	2.3	146	4	106	264	171
	24	9	24	51	4	32.9	55	304	0.04	0.0 ᵃ	10.7	16	1	128	34	23	35	5.1	3.8	1.3	3	12.7	4.9	0.1 ᵃ	2.1	141	4.3	108	333	198
	45	8	21	44	5	25.2	93	379	QNS	0.0 ᵃ	10.3	QNS	1.2	QNS	39	24	44	QNS	4.1	QNS	QNS	QNS	5.1	0.1 ᵃ	2.3	146	4.5	113	270	195
2502	-7	17	21	122	7	43.2	112	544	0.05	0.0 ᵃ	8.2	21	1.2	135	49	29	53	5.4	4.2	1.2	3.4	13.2	5.8	0.1 ᵃ	2.4	141	4.3	106	252	223
	3	14	21	132	7	58	64	902	0.03	0.0 ᵃ	9.2	22	1.2	124	38	23	62	5.4	4	1.4	3	11.5	4.9	0.1 ᵃ	2.2	146	4.2	108	278	239
	24	13	16	76	7	46.2	83	457	0.0 ᵃ	0.0 ᵃ	19.8	21	1.3	130	39	25	39	4.9	3.6	1.3	2.8	13	5.6	0.1 ᵃ	2	141	4.4	106	273	227
	45	9	15	50	9	31.6	78	460	0.0 ᵃ	0.0 ᵃ	14.5	21	1.4	137	47	27	49	5.1	3.7	1.4	2.6	12.9	5	0.1 ᵃ	2.2	143	4.6	110	330	261
2503	-7	15	33	126	9	32.7	173	555	0.03	0.0 ᵃ	12	16	1	129	38	20	49	5.2	4.1	1.1	3.8	12.8	5.4	0.1 ᵃ	2.3	137	3.9	102	220	236
	3	16	39	124	8	56	140	1456	0.04	0.0 ᵃ	17.3	15	1.1	131	43	19	55	5.4	3.9	1.5	2.6	11.1	5.1	0.1 ᵃ	2.2	144	4.6	108	238	233
	24	13	34	99	7	67	91	273	0.0 ᵃ	0.0 ᵃ	20	16	1	127	28	15	39	5	3.6	1.4	2.6	12.7	5.4	0.1 ᵃ	2	141	4.3	107	234	230
	45	QNS	QNS	QNS	QNS	QNS	QNS	QNS	QNS	QNS	14.4	QNS	QNS	QNS	QNS	QNS	QNS	QNS	QNS	QNS	QNS	QNS	QNS	QNS	QNS	141	4.3	109	QNS	QNS
2504	-7	14	15	136	10	26.3	135	573	0.03	0.0 ᵃ	10.8	18	1.1	122	58	39	41	5.3	4.2	1.1	3.8	13	5.1	0.1 ᵃ	2.4	144	4.6	109	231	217
	3	16	16	109	7	37.8	127	514	0.0 ᵃ	0.0 ᵃ	8.6	14	0.8	128	43	28	40	5.1	3.6	1.5	2.4	11.1	4.7	0.1 ᵃ	2	145	4.2	109	226	214
	24	12	15	76	7	31	93	404	0.0 ᵃ	0.0 ᵃ	16.5	16	0.9	129	35	27	33	4.9	3.5	1.4	2.6	12.3	4.9	0.1 ᵃ	2.1	142	4.1	107	285	221
	45	QNS	11	49	QNS	QNS	QNS	QNS	0.0 ᵃ	0.0 ᵃ	14.7	16	QNS	QNS	QNS	QNS	QNS	5.2	4	1.2	3.2	12.9	QNS	QNS	QNS	142	4.2	108	353	QNS
2505	-7	13	32	150	12	31.8	79	369	0.0 ᵃ	0.0 ᵃ	11.8	18	1.3	129	67	38	38	5.6	4.5	1.1	3.9	14.4	5.5	0.1 ᵃ	2.3	143	4.1	103	275	189
	3	12	31	121	10	15.2	137	769	0.05	0.0 ᵃ	10.3	17	1.4	126	62	33	45	5.5	4	1.5	2.8	11.3	5	0.1 ᵃ	2.3	147	4.3	109	322	203
	24	11	28	83	9	23.6	102	377	0.03	0.0 ᵃ	10.9	16	1.4	129	39	25	27	5.1	3.8	1.3	3	13.1	4.9	0.1 ᵃ	2.1	141	4.6	106	438	203
	45	10	23	56	11	19.4	160	473	QNS	0.0 ᵃ	14.4	QNS	1.5	QNS	45	28	QNS	QNS	4	QNS	QNS	QNS	5.1	QNS	2.2	146	4.5	111	748	232
2506	-7	16	31	162	11	29.2	120	415	0.03	0.0 ᵃ	8.5	15	0.9	131	39	23	52	5.9	4.2	1.7	2.4	12.5	6.3	0.1 ᵃ	2.5	142	3.9	106	232	139
	3	13	33	168	10	34.6	109	678	0.04	0.0 ᵃ	9.4	15	0.8	134	38	19	44	5.8	4	1.8	2.3	10.7	6.9	0.1 ᵃ	2.3	146	4.1	108	219	139
	24	13	27	112	9	33.8	76	469	0.0 ᵃ	0.0 ᵃ	15.7	14	0.9	135	31	19	30	5.4	3.8	1.6	2.3	12.4	5.3	0.1 ᵃ	2.2	140	4	106	214	156
	45	11	24	92	11	33.5	93	583	QNS	0.0 ᵃ	21.2	QNS	1	QNS	40	24	37	QNS	4	QNS	QNS	QNS	5.2	0.1 ᵃ	2.4	146	4.2	112	301	176
	71	14	27	65	10	30.8	143	304	0.0 ᵃ	0.0 ᵃ	16.7	17	1	133	36	24	28	5.6	4.1	1.5	2.8	12.2	4.7	0.1 ᵃ	2.3	140	4.2	106	230	176
2507	-7	11	25	101	7	19	83	532	0.05	0.0 ᵃ	13.3	18	1	129	41	24	44	5.1	4	1.1	3.5	12.8	5	0.1 ᵃ	2.3	143	4.1	107	229	211
	3	12	26	87	7	16	133	602	0.06	0.0 ᵃ	13.4	17	1	122	50	24	45	5.3	3.5	1.8	2	12	4.8	0.1 ᵃ	2.1	145	4.1	110	245	204
	24	10	21	57	8	25.6	74	262	0.04	0.0 ᵃ	14.3	19	1.2	122	33	18	30	4.9	3.5	1.4	2.6	12.8	5.5	0.1 ᵃ	2	139	4.2	106	312	231
	45	11	21	38	12	QNS	173	238	QNS	0.0 ᵃ	12.7	QNS	1.3	QNS	46	25	QNS	QNS	3.8	QNS	QNS	QNS	5	QNS	2.2	146	4.5	112	384	218
	71	13	24	42	9	21.3	135	285	0.03	0.0 ᵃ	21	20	1.2	130	36	21	28	5.1	3.8	1.3	3	12.5	4	0.1 ᵃ	2.3	140	4.5	108	277	261
2508	-7	13	14	122	8	19.1	123	564	0.04	0.0 ᵃ	7	17	1.2	126	75	40	44	5.4	4	1.4	2.8	12.9	5.6	0.1 ᵃ	2.5	145	4	107	253	206
	3	14	14	108	6	7.7	197	1066	0.03	0.0 ᵃ	7.7	17	1.3	122	72	33	57	5.4	3.6	1.8	2	10.4	5.8	0.1 ᵃ	2.4	149	4	110	231	182
	24	12	13	74	6	24.5	69	313	0.0 ᵃ	0.0 ᵃ	24.2	21	1.3	128	38	25	34	4.9	3.4	1.5	2.3	12	4.8	0.1 ᵃ	2.6	142	3.8	106	287	355
	45	11	11	51	9	19.7	149	484	0.0 ᵃ	0.0 ᵃ	11.9	19	1.4	137	51	32	32	5.2	3.9	1.3	3	QNS	4.5	0.1 ᵃ	2.4	148	4.4	113	277	253
	71	14	15	43	10	25.8	148	374	0.04	0.0 ᵃ	8.8	23	1.4	122	47	33	29	5.3	4	1.3	3	12.7	4.2	0.1 ᵃ	2.4	142	4.6	109	228	275
2509	-7	13	37	69	7	21.4	105	423	0.05	0.0 ᵃ	6.8	16	1.1	126	68	30	38	5	3.9	1.1	3.5	12.4	4.7	0.1 ᵃ	2.7	142	3.8	110	244	136
	3	11	28	54	5	16.6	112	421	0.07	0.0 ᵃ	13.2	17	1.3	132	46	25	44	5.1	3.6	1.5	2.4	11.4	4.8	0.1 ᵃ	2.3	142	4	107	259	193
	24	9	30	53	7	19	51	278	0.0 ᵃ	0.0 ᵃ	11.8	19	1.3	128	42	25	31	4.9	3.5	1.4	2.6	12.9	5.2	0.1 ᵃ	2	140	4.3	106	300	230
	45	10	25	25	6	12.6	112	406	0.0 ᵃ	0.0 ᵃ	16	18	1.4	139	43	28	27	5.1	3.8	1.3	3	13.1	4.9	0.1 ᵃ	2.1	145	4.5	112	360	248
	71	10	31	24	5	16.1	109	660	0.03	0.0 ᵃ	12.1	20	1.2	130	36	28	20	5	3.8	1.2	3	12.6	4.4	0.1 ᵃ	2.2	141	4.6	110	273	244
2510	-7	17	22	180	10	49.6	106	473	0.03	0.0 ᵃ	6.7	21	1.1	135	58	35	75	5.3	4	1.3	3.2	14.2	7.1	0.1 ᵃ	2.6	145	4.1	103	480	203
	3	14	19	163	8	33.9	147	464	0.04	0.0 ᵃ	8.4	18	1.2	131	65	35	60	5.1	3.7	1.4	2.6	10.3	4.6	0.1 ᵃ	2	148	4.2	110	393	190
	24	11	15	145	8	41.8	66	306	0.04	0.0 ᵃ	17.6	21	1.1	135	54	34	52	5	3.5	1.5	2.3	12.1	5.7	0.1 ᵃ	2.2	141	4.2	105	649	216
	45	10	16	98	12	31.5	129	737	QNS	0.0 ᵃ	28.1	QNS	1.3	QNS	63	41	41	QNS	3.8	QNS	QNS	QNS	5.4	0.1 ᵃ	2.2	148	4.5	112	514	263
	71	13	18	82	9	41.7	114	287	0.03	0.0 ᵃ	10.3	26	1.2	129	53	40	29	5.2	3.7	1.5	2.4	12.2	4.7	0.1 ᵃ	2.4	140	4.5	106	418	270
a = assigned value below the reportable range
Abbreviation		Parameter				Abbreviation		Parameter
ALT		Alanine Aminotransferase				HDL		HDL Cholesterol
ALB		Albumin				K		Potassium
A/G		Albumin/Globulin ratio				LDH		Lactate Dehydrogenase
ALP		Alkaline Phosphatase				LIPASE		Lipase
AMYL		Amylase				MG		Magnesium
AST		Aspartate Aminotransferase				NA		Sodium
BILEAC		Bile Acids				PHOS		Phosphorus
CA		Calcium				QNS		Quantity not sufficient
CL		Chloride				SDH		Sorbitol Dehydrogenase
CHOL		Cholesterol				TBIL		Total Bilirubin
CREAT		Creatinine				TPROT		Total Protein
CK		Creatine Kinase				TRIG		Triglycerides
DBIL		Direct Bilirubin				UREAN		Urea Nitrogen
GGT		GAMMA-Glutamyl Transferase				URIC ACID		Uric Acid
GLOB		Globulin				UTDH		Unable to determine due to marked hemolysis
GLUC		Glucose
